# Supplementary material for: Different brain networks mediate the effects of social and conditioned expectations on pain
Source: Nat Commun. 2019 Sep 10;10:4096. doi: 10.1038/s41467-019-11934-y (PMC6736972; doi:10.1038/s41467-019-11934-y)
Supplement: Supplementary file 4 — Source Data [file 41467_2019_11934_MOESM4_ESM.xlsx]

## Sheet: Figure 1c
Figure 1c
First-level beta estimates per participant
	Expectation ratings			Pain ratings			Skin conductance responses			NPS response			SIIPS response
Subject	Social	CS		Social	CS		Social	CS		Social	CS		Social	CS
1	0.972597	0.34415		0.514728	-0.107734		0.0289444	-0.101569		4.90773	-9.97755		-353.147	561.275
2	8.02605	1.14082		1.36463	0.395024		0.221665	0.0894243		-7.29587	11.5212		-276.898	-212.578
3	6.29944	7.31275		0.123608	1.6769		0.119839	0.086892		-3.12884	-0.670753		-414.981	-1298.97
4	18.6589	-0.266342		6.02217	-0.716925		-0.220316	0.100764		-1.40315	6.77331		-1099.92	284.866
5	21.3262	-0.352565		4.39424	0.510707		0.370382	0.186244		18.674	-37.7247		1179.05	403.316
6	1.02347	-0.574581		-2.07687	0.233423		0.133514	0.414676		8.3307	6.87978		781.323	-67.5778
7	7.55665	10.1908		-0.648225	1.84683		0.12046	0.156359		-3.4572	0.55273		-882.952	-237.549
8	16.5381	1.43522		11.4479	2.1526		0.286246	-0.18853		11.1414	-10.6981		1126.46	2087.28
9	17.8	-0.685434		13.6518	0.892276		0.211528	0.0393044		0.117933	-2.73771		168.76	300.409
10	19.3444	-0.0480208		14.3898	0.0913396		0.0462548	0.00717133		2.82208	-7.486		1326.06	-325.033
11	-0.250202	0.186966		0.373648	0.39545		-0.316962	-0.011944		-0.456608	-20.9397		2022.96	357.633
12	17.2731	1.0198		14.2459	-0.0187363		0.0966691	0.0490026		2.4835	-1.19444		179.468	91.2189
13	8.40999	0.397561		8.03814	0.0179556		-0.42028	0.403472		5.21905	5.97722		-2052.06	-121.272
14	13.2855	2.78637		5.62896	2.5713		-0.0332604	-0.117535		12.3469	-11.4934		1846.82	2189.77
15	9.69523	4.47762		5.31626	1.50728		0.116458	0.0395247		4.62869	3.96204		554.388	1104.93
16	14.4393	0.996538		14.4722	0.0239409		0.798498	0.666897		10.9025	-5.06825		408.665	-862.443
17	18.1172	1.51426		4.72233	0.0897782		0.0742721	0.0688516		0.742428	4.91054		37.5117	189.861
18	1.34522	0.0814906		0.0418965	-0.113719		0.0324046	0.16999		1.54387	-7.28588		245.811	-165.356
19	15.6513	2.56766		9.30909	0.903507		0.206646	0.0263073		-0.0813305	-2.75418		-97.7359	814.625
20	11.864	7.23469		1.02347	0.6883		0.122267	-0.0719719		15.5603	1.89695		-416.101	2059.22
21	3.4578	1.28625		1.34069	2.05891		-0.130974	0.0341341		-2.95161	3.24409		751.903	-1113.36
22	12.0731	-1.63275		5.04475	-0.0554283		-0.189314	-0.284816		-2.95007	23.6977		-1902.87	-1494.25
23	11.5724	-0.900775		8.81622	0.808004		0.085602	-0.114249		3.40474	-2.34558		93.509	-755.308
24	-0.130134	1.79048		-1.07081	0.335483		-0.0212877	0.0886173		13.3103	-20.7682		-76.5023	-571.971
25	12.1231	1.49331		3.73477	-0.236806		-0.00814658	-0.219193		9.32059	-6.8477		961.762	-187.364
26	15.783	0.0546129		4.92141	-0.961798		0.0175079	-0.0624506		-20.4798	12.9062		-524.76	-1315.96
27	17.4628	-1.11933		4.83007	-1.98111		0.133995	0.0115449		1.90964	-8.54204		898.898	324.503
28	6.21265	4.1298		0.694285	2.11877		0.163438	-0.136251		-8.18618	-5.44377		623.944	315.569
29	13.7442	2.21886		5.71458	3.17893		-0.191423	0.0160063		6.79706	-4.95919		234.22	98.4722
30	8.29279	0.841794		1.63396	0.568595		0.0446887	0.0607983		5.46605	19.6084		1145.58	394.987
31	18.1066	-2.46457		6.05524	4.05639		-0.0403562	0.14811		12.3624	17.1989		3861.71	-191.442
32	17.7192	-0.810997		5.88945	-1.41251		-0.0241208	0.0365335		-21.0661	-13.6568		-854.193	-1263.63
33	4.68642	6.90694		0.598521	3.93827		0.106662	-0.203035		21.9754	-9.05602		234.691	-1668.24
34	12.2065	3.89501		3.99266	2.51405		0.577946	0.125222		-10.7427	14.6953		317.999	649.882
35	23.3932	-2.00205		6.83511	-1.32872		0.507148	-0.0118267		13.8344	10.9271		-785.422	710.231
36	19.0698	-1.42384		0.635994	-0.0122307		-0.139365	0.106992		-21.0166	-2.71387		2175.67	-2283.81

## Sheet: Figure 1d
Figure 1d
Expectation ratings over time (trial per condition)
CSLOW - SocialLOW
Subject
1	29.0393	10.0781	21.2825	13.5256	27.3156	30.763	19.846	26.741	6.91795	5.4815	4.90692	6.91795	27.6028	29.0393	29.3266	29.6139	15.2494	16.9731	15.5367	12.951	23.5808	14.1002	5.76879	6.91795
2	10.94	7.77982	10.6527	10.6527	23.2935	17.835	11.2273	13.5256	11.2273	12.3765	12.3765	17.5477	13.2383	7.20524	4.90692	0.0229832	11.8019	6.91795	6.34337	14.1002	16.9731	13.2383	18.1223	12.951
3	40.2436	41.1055	36.5088	40.2436	29.9012	39.9563	26.4537	40.5309	41.6801	50.0115	32.7741	24.7299	39.0945	27.6028	45.4148	30.1885	33.3487	48.575	43.4038	48.0005	NaN	68.6854	71.271	68.9726
4	25.3045	27.8901	31.3376	17.5477	39.669	22.7189	17.835	36.5088	26.741	28.4647	10.94	27.6028	41.9674	31.0503	23.5808	11.8019	11.8019	26.4537	20.4206	20.4206	24.4427	24.7299	29.9012	23.0062
5	22.7189	22.1443	16.1112	22.4316	12.6638	17.835	26.741	7.77982	19.846	24.1554	26.4537	31.6249	NaN	18.9841	22.4316	29.3266	13.8129	31.3376	25.8791	34.2105	30.763	27.3156	13.5256	21.857
6	25.3045	31.6249	16.9731	9.79085	23.8681	11.5146	12.6638	17.5477	11.2273	6.91795	7.49253	6.91795	6.91795	4.33234	6.91795	4.33234	3.47047	4.33234	3.18318	2.32131	4.04505	3.47047	2.32131	3.47047
7	26.1664	22.1443	1.74672	0.0229832	10.0781	24.1554	1.74672	1.74672	30.763	10.6527	0.0229832	6.91795	3.75776	0.310274	0.0229832	2.03402	18.6969	4.33234	0.0229832	0.0229832	2.6086	2.6086	0.884854	3.18318
8	48.2877	28.1774	28.4647	21.5698	40.2436	29.6139	30.1885	29.6139	39.669	23.0062	39.3818	30.4758	29.9012	29.9012	38.5199	27.6028	14.1002	27.3156	50.8734	28.1774	16.9731	35.0724	29.6139	22.1443
9	18.9841	12.6638	26.4537	31.0503	16.9731	31.0503	30.4758	27.8901	25.8791	22.7189	35.9343	24.1554	23.2935	30.1885	36.2216	33.9232	36.5088	21.857	31.3376	NaN	25.3045	30.4758	24.1554	29.6139
10	34.7851	29.3266	25.3045	29.6139	39.0945	26.1664	27.8901	24.1554	26.4537	31.6249	32.7741	15.5367	31.3376	30.1885	22.1443	26.741	23.8681	30.1885	28.752	31.9122	17.2604	25.5918	30.1885	24.4427
11	20.4206	18.6969	28.4647	20.1333	32.7741	22.7189	11.2273	11.2273	20.7079	NaN	12.0892	12.6638	19.2714	17.835	15.2494	9.50356	33.6359	17.835	15.8239	15.5367	NaN	16.6858	19.5587	NaN
12	32.7741	23.8681	23.2935	19.2714	24.7299	25.8791	37.0834	17.835	26.1664	22.7189	19.846	24.4427	24.1554	17.835	24.1554	19.5587	16.6858	29.9012	33.0614	21.857	37.9453	20.7079	33.3487	23.5808
13	0	55.7573	17.835	34.7851	27.3156	86.7846	73.5693	52.8844	46.8513	35.0724	34.7851	14.6748	36.5088	35.0724	46.564	35.647	29.9012	41.1055	45.7021	39.669	32.1995	33.6359	21.5698	39.669
14	11.8019	10.0781	8.3544	4.61963	25.5918	8.3544	12.6638	16.1112	6.34337	5.19421	3.75776	3.47047	12.6638	20.7079	20.4206	27.0283	16.3985	37.9453	20.9952	13.8129	28.752	18.6969	14.6748	8.64169
15	30.763	31.6249	15.2494	18.1223	24.7299	18.9841	14.6748	5.19421	15.2494	25.8791	26.4537	21.5698	7.20524	15.8239	NaN	0.0229832	7.49253	17.5477	28.4647	17.2604	27.3156	17.5477	20.4206	0.0229832
16	29.6139	32.7741	21.5698	34.2105	23.5808	21.5698	20.7079	27.8901	34.7851	24.1554	28.1774	33.6359	13.8129	27.0283	30.1885	35.0724	36.7961	18.9841	29.3266	26.741	33.0614	28.4647	33.0614	28.752
17	31.3376	26.741	20.4206	7.77982	11.5146	26.741	7.20524	32.4868	25.5918	6.34337	8.06711	4.33234	9.50356	23.0062	22.1443	16.6858	21.5698	20.9952	14.3875	10.94	16.9731	18.6969	20.4206	34.4978
18	NaN	4.90692	3.75776	2.6086	4.33234	2.89589	4.61963	2.03402	21.2825	10.94	6.63066	5.19421	5.4815	4.90692	4.61963	4.90692	8.06711	4.90692	4.04505	2.03402	0.597564	0.0229832	0.0229832	0.0229832
19	30.1885	9.21627	19.846	13.5256	8.92898	32.7741	27.6028	13.5256	19.846	25.3045	26.741	22.7189	25.8791	29.9012	29.6139	17.5477	23.5808	18.4096	33.3487	36.2216	19.5587	9.79085	22.4316	25.5918
20	21.2825	18.6969	11.8019	6.91795	22.4316	14.3875	6.91795	8.92898	50.2988	40.2436	56.6192	43.4038	24.4427	37.9453	33.0614	33.3487	22.1443	58.3429	25.0172	14.3875	32.7741	30.4758	38.8072	21.2825
21	45.4148	43.6911	35.9343	27.6028	64.0887	54.6081	53.459	50.5861	53.459	56.3319	60.3539	62.365	39.669	71.8456	68.6854	62.365	45.9894	70.4091	77.3041	NaN	60.9285	59.7794	43.4038	44.553
22	2.89589	5.19421	12.6638	2.03402	17.2604	6.91795	12.951	1.17214	9.79085	2.32131	8.92898	2.6086	8.92898	9.50356	9.21627	12.951	8.3544	15.2494	23.8681	22.4316	17.5477	32.7741	14.6748	12.0892
23	35.647	23.0062	13.8129	28.4647	30.763	25.0172	29.0393	18.4096	50.0115	15.2494	14.1002	29.3266	12.3765	45.7021	45.7021	41.6801	49.7242	50.5861	44.553	48.575	39.669	44.8403	48.2877	14.6748
24	47.4259	16.6858	19.2714	24.7299	20.4206	29.6139	45.9894	NaN	15.2494	16.6858	20.1333	27.6028	50.5861	43.9784	30.1885	37.9453	26.741	10.6527	6.91795	9.79085	52.3098	53.459	48.0005	47.7132
25	29.9012	25.8791	10.6527	4.04505	26.741	4.61963	41.6801	56.3319	9.21627	29.9012	25.8791	13.2383	12.951	8.92898	16.9731	13.2383	11.8019	20.1333	19.2714	18.1223	21.857	4.04505	12.951	8.06711
26	26.741	18.9841	29.9012	14.3875	22.4316	21.5698	19.2714	25.8791	23.8681	3.75776	6.91795	25.3045	13.8129	6.91795	NaN	13.8129	20.1333	NaN	49.1496	27.3156	14.3875	19.2714	27.3156	12.6638
27	NaN	18.9841	19.2714	23.0062	25.3045	36.2216	33.3487	10.0781	33.0614	33.0614	33.0614	30.763	24.4427	37.3707	23.0062	31.3376	30.1885	14.6748	18.9841	23.8681	23.0062	26.4537	26.1664	27.3156
28	19.2714	29.3266	31.9122	25.3045	25.5918	18.1223	7.49253	7.20524	29.9012	21.5698	27.3156	12.0892	25.8791	17.2604	14.1002	10.6527	16.9731	17.5477	16.3985	27.0283	55.1827	59.2048	63.8014	73.282
29	36.7961	40.2436	37.0834	27.0283	20.7079	41.6801	27.8901	38.2326	30.763	37.9453	22.7189	26.4537	36.7961	33.6359	33.3487	32.1995	47.1386	39.9563	43.1165	27.0283	36.2216	25.8791	40.2436	22.1443
30	3.18318	0.884854	2.03402	NaN	5.19421	2.89589	2.6086	2.03402	8.3544	3.47047	14.1002	17.5477	19.846	2.32131	4.33234	2.03402	19.846	17.835	5.19421	6.91795	NaN	3.47047	4.61963	1.17214
31	0	29.3266	NaN	32.7741	21.2825	NaN	22.4316	31.9122	26.741	45.9894	29.0393	25.0172	27.0283	36.2216	28.1774	20.4206	26.4537	27.8901	NaN	57.1937	27.3156	29.6139	31.6249	23.5808
32	29.3266	26.741	19.846	26.1664	27.8901	31.9122	27.3156	25.3045	20.9952	30.763	31.0503	27.6028	22.4316	25.3045	41.9674	26.1664	22.7189	29.0393	39.0945	33.0614	38.2326	23.2935	31.9122	28.4647
33	17.5477	25.8791	36.7961	5.76879	15.8239	12.3765	4.61963	4.04505	32.1995	34.4978	29.3266	27.3156	18.9841	1.74672	6.91795	4.04505	28.1774	14.3875	4.61963	3.47047	2.89589	0.0229832	3.47047	2.89589
34	9.79085	14.9621	18.9841	6.63066	33.3487	31.9122	15.2494	30.1885	41.9674	49.4369	51.1607	35.9343	41.6801	49.7242	45.4148	40.2436	35.3597	43.1165	39.3818	47.4259	78.1659	80.177	33.3487	39.0945
35	23.5808	39.3818	38.2326	50.2988	42.8292	64.6633	28.1774	31.9122	26.1664	26.741	12.6638	16.1112	16.9731	62.365	43.6911	25.0172	19.846	35.0724	48.2877	23.0062	48.8623	34.2105	24.1554	60.3539
36	14.3875	14.1002	12.951	12.6638	10.6527	7.77982	5.4815	12.951	13.8129	14.3875	15.8239	18.1223	17.835	20.1333	23.2935	12.6638	29.0393	14.9621	14.3875	8.92898	25.0172	14.9621	17.835	29.3266
CSLOW - SocialHIGH
Subject
1	29.9012	25.3045	32.1995	23.2935	36.5088	29.0393	29.6139	28.752	4.04505	2.6086	3.47047	2.03402	26.1664	26.741	32.7741	22.7189	17.2604	12.6638	12.6638	15.5367	10.3654	6.91795	4.90692	6.34337
2	0	NaN	10.94	43.6911	35.0724	34.4978	48.8623	30.763	22.7189	31.0503	56.6192	49.1496	29.6139	16.1112	25.5918	9.50356	6.91795	NaN	34.4978	41.9674	32.4868	17.2604	20.9952	41.6801
3	64.376	71.5583	71.5583	68.9726	57.7683	55.1827	52.8844	54.0336	53.1717	49.4369	45.1276	44.8403	48.2877	47.7132	47.4259	34.4978	39.669	56.0446	39.3818	35.9343	56.6192	42.2547	25.0172	28.1774
4	63.8014	73.282	68.9726	57.7683	85.3482	69.5472	64.0887	70.9837	69.5472	70.1218	50.2988	45.4148	77.8786	87.0719	76.1549	66.6743	54.3208	59.7794	48.2877	48.0005	52.5971	50.0115	50.5861	46.564
5	0	55.47	87.6465	58.9175	81.6134	53.7463	79.3151	73.282	63.8014	48.2877	75.8676	61.2158	69.2599	81.3261	73.5693	59.4921	60.9285	72.4201	65.8125	63.2268	75.5803	67.8235	69.8345	74.1439
6	47.1386	22.4316	10.3654	13.2383	48.2877	39.9563	6.91795	1.45943	6.91795	7.20524	9.79085	4.33234	6.34337	6.91795	6.91795	3.75776	2.89589	3.75776	3.18318	1.74672	3.75776	2.03402	4.61963	4.33234
7	6.91795	2.6086	3.18318	5.4815	67.8235	63.5141	50.5861	NaN	15.5367	2.6086	3.18318	1.74672	70.1218	54.8954	8.92898	2.6086	1.45943	1.74672	1.74672	1.45943	0.0229832	0.884854	4.33234	4.33234
8	77.3041	NaN	48.8623	79.8897	75.293	62.365	51.7352	59.4921	68.3981	64.6633	86.4974	70.6964	54.8954	58.6302	64.6633	64.0887	81.3261	55.47	51.7352	64.6633	60.9285	61.2158	51.4479	79.0278
9	63.2268	74.1439	56.9065	58.9175	53.1717	57.7683	70.6964	69.8345	68.6854	63.2268	62.6523	67.5362	73.5693	70.1218	82.188	67.2489	64.9506	65.2379	63.8014	71.271	66.387	68.9726	63.5141	64.9506
10	57.7683	58.3429	62.365	56.6192	61.5031	72.4201	64.0887	64.9506	71.5583	67.8235	72.4201	66.6743	71.5583	75.0057	NaN	56.6192	71.8456	71.271	60.0667	67.5362	71.8456	72.9947	68.9726	68.3981
11	45.4148	NaN	21.2825	22.1443	17.2604	18.6969	12.951	13.2383	18.9841	NaN	11.8019	11.8019	11.8019	14.6748	12.951	14.9621	16.6858	16.9731	16.6858	12.951	20.1333	16.1112	19.2714	16.3985
12	73.8566	52.8844	51.1607	54.8954	54.3208	62.0777	64.9506	59.2048	69.2599	62.0777	66.6743	62.6523	74.7185	58.6302	61.2158	NaN	52.5971	68.9726	NaN	42.5419	58.0556	56.0446	48.575	65.5252
13	69.5472	48.2877	61.7904	50.2988	14.3875	65.2379	61.2158	78.7405	37.0834	35.0724	41.3928	42.5419	73.282	44.2657	30.1885	35.3597	70.1218	50.5861	35.0724	NaN	71.5583	77.5914	44.2657	62.9396
14	0.0229832	NaN	45.9894	40.8182	42.8292	33.6359	52.0225	30.1885	41.6801	40.5309	22.4316	20.7079	42.8292	49.4369	48.0005	33.6359	39.669	41.6801	35.0724	54.6081	58.0556	49.4369	29.9012	31.9122
15	69.5472	55.47	50.0115	NaN	37.9453	NaN	47.7132	NaN	40.5309	48.2877	NaN	50.2988	58.6302	44.2657	NaN	0.0229832	68.6854	NaN	23.8681	21.5698	52.0225	NaN	25.8791	17.835
16	45.7021	50.2988	53.1717	49.7242	61.2158	51.1607	53.459	55.47	48.2877	54.6081	53.7463	64.9506	54.0336	51.7352	67.5362	56.3319	57.481	56.6192	73.5693	52.3098	58.9175	54.0336	58.6302	62.6523
17	77.0168	55.7573	77.0168	65.8125	43.4038	68.9726	40.5309	59.7794	34.4978	50.5861	41.9674	38.2326	51.7352	46.564	45.1276	62.0777	48.2877	59.7794	52.5971	57.7683	61.2158	57.481	59.7794	43.6911
18	0	19.5587	3.75776	4.04505	46.2767	6.05608	6.05608	5.19421	12.3765	7.20524	11.2273	7.49253	5.76879	3.75776	4.61963	4.61963	4.33234	3.47047	2.6086	3.75776	9.79085	1.74672	0.0229832	0.0229832
19	16.9731	58.0556	40.5309	59.2048	57.7683	59.2048	66.6743	65.5252	54.6081	56.3319	61.5031	45.4148	62.0777	66.9616	58.3429	75.0057	46.564	57.481	43.1165	51.1607	60.9285	51.7352	40.5309	50.5861
20	72.9947	12.951	16.1112	16.9731	77.5914	54.6081	23.8681	13.5256	78.1659	75.293	65.8125	70.1218	78.1659	63.2268	52.3098	54.6081	42.8292	47.4259	44.8403	45.4148	64.6633	60.9285	33.3487	49.1496
21	58.3429	45.4148	44.8403	44.553	56.6192	54.6081	55.1827	49.7242	62.365	65.2379	55.47	49.4369	77.5914	76.7295	75.293	74.1439	73.282	69.2599	75.293	71.271	75.8676	61.5031	58.0556	61.7904
22	30.763	33.3487	27.6028	12.6638	50.2988	17.2604	19.5587	37.3707	52.8844	56.6192	46.564	42.2547	46.2767	28.752	40.8182	24.4427	50.8734	59.4921	51.4479	37.0834	43.1165	41.1055	37.9453	50.5861
23	64.0887	83.0499	51.7352	72.9947	75.8676	63.8014	66.0997	84.199	63.5141	46.2767	47.7132	53.7463	51.4479	48.575	47.7132	56.0446	47.7132	50.5861	50.0115	45.9894	71.5583	48.8623	46.2767	45.7021
24	60.0667	23.5808	17.5477	21.5698	42.2547	43.9784	39.669	34.4978	51.1607	21.5698	22.4316	29.9012	40.8182	39.669	41.3928	47.1386	50.5861	10.94	6.91795	4.90692	49.1496	NaN	NaN	27.6028
25	40.8182	27.6028	20.9952	44.2657	28.1774	60.3539	67.2489	81.6134	46.8513	45.9894	47.1386	48.575	36.7961	38.2326	34.2105	35.0724	55.7573	37.658	31.3376	34.2105	36.5088	35.0724	31.6249	30.4758
26	64.0887	63.8014	70.1218	57.481	56.0446	45.1276	50.2988	47.1386	33.0614	55.7573	69.5472	53.1717	48.575	55.1827	56.9065	49.1496	NaN	66.0997	57.7683	59.7794	35.9343	34.4978	48.8623	53.1717
27	70.9837	60.9285	52.5971	50.2988	52.8844	55.1827	64.9506	61.5031	71.5583	71.5583	58.3429	69.5472	65.5252	60.6412	62.365	58.9175	NaN	53.459	58.3429	61.7904	60.9285	29.9012	52.3098	52.5971
28	73.5693	59.4921	60.0667	47.4259	65.8125	57.481	29.9012	11.2273	60.0667	50.5861	28.4647	26.4537	12.3765	15.8239	9.79085	14.9621	66.0997	31.0503	24.4427	21.2825	69.8345	71.271	55.1827	71.5583
29	71.5583	67.2489	69.5472	65.2379	60.0667	68.3981	67.5362	67.5362	75.293	72.7074	67.5362	67.5362	NaN	53.459	53.1717	52.5971	58.0556	63.2268	52.8844	62.0777	60.3539	46.8513	52.0225	42.8292
30	0	66.0997	2.03402	2.6086	NaN	28.4647	6.91795	18.6969	47.1386	40.2436	30.763	40.2436	47.4259	56.9065	20.1333	20.7079	28.752	9.79085	8.92898	6.91795	31.3376	6.91795	5.76879	3.18318
31	NaN	53.7463	62.0777	56.3319	83.3372	79.3151	49.7242	NaN	78.4532	70.9837	67.8235	NaN	66.9616	70.9837	NaN	65.5252	68.9726	74.7185	67.8235	60.3539	55.47	64.0887	82.4753	52.0225
32	72.1328	58.9175	53.459	62.6523	77.5914	78.1659	62.6523	78.1659	74.1439	68.9726	62.365	60.9285	56.0446	78.1659	61.2158	62.365	60.9285	59.4921	69.2599	48.2877	41.9674	47.7132	53.7463	66.6743
33	62.365	70.6964	3.18318	2.03402	58.9175	10.3654	8.92898	6.63066	66.6743	43.9784	30.4758	18.9841	48.0005	18.1223	3.47047	4.90692	21.5698	10.0781	8.3544	6.91795	0.884854	0.884854	8.06711	2.32131
34	71.5583	55.47	67.5362	NaN	45.9894	49.7242	62.0777	62.9396	75.293	60.3539	57.1937	66.6743	67.8235	39.669	60.3539	NaN	46.2767	65.5252	60.3539	61.7904	73.5693	79.0278	89.083	50
35	98.5635	84.7736	65.8125	75.0057	92.2432	83.9117	90.5194	83.0499	96.2652	70.6964	75.0057	56.3319	96.5525	66.9616	73.8566	76.4422	74.7185	78.7405	80.7516	90.2321	86.7846	100	92.8177	97.989
36	58.9175	49.1496	63.8014	60.3539	52.3098	48.8623	45.1276	45.1276	56.6192	59.4921	52.3098	48.2877	59.2048	81.3261	61.7904	47.7132	52.3098	62.6523	49.4369	56.3319	61.7904	60.3539	68.1108	71.271
CSHIGH - SocialLOW
Subject
1	6.05608	12.0892	22.4316	17.835	27.8901	33.0614	26.741	24.1554	24.4427	4.90692	4.61963	2.89589	19.2714	29.9012	27.8901	24.4427	23.5808	19.5587	17.5477	17.5477	6.91795	6.34337	2.89589	8.64169
2	2.6086	14.3875	15.5367	16.6858	14.1002	11.8019	13.5256	15.8239	7.77982	16.1112	18.4096	23.8681	8.3544	10.3654	14.3875	11.8019	16.3985	13.5256	10.94	12.3765	22.1443	29.0393	22.4316	16.6858
3	31.6249	30.1885	32.1995	37.3707	31.3376	30.763	48.575	40.5309	34.4978	41.6801	45.9894	NaN	32.7741	NaN	40.5309	53.7463	59.4921	68.1108	74.4312	82.7626	79.0278	79.0278	78.7405	77.5914
4	38.5199	16.6858	31.6249	30.4758	35.0724	36.7961	24.1554	26.4537	25.5918	36.2216	13.2383	17.835	10.0781	32.1995	25.8791	16.9731	24.7299	31.0503	11.8019	20.4206	16.1112	27.3156	30.4758	18.9841
5	25.5918	30.763	25.3045	25.3045	16.9731	16.1112	21.5698	13.5256	24.4427	21.2825	25.5918	24.4427	33.6359	23.5808	11.5146	12.3765	27.3156	20.1333	27.8901	10.94	28.1774	21.2825	20.7079	34.4978
6	19.846	12.3765	11.5146	12.951	27.8901	12.951	11.5146	2.89589	8.3544	6.91795	6.91795	2.03402	12.0892	6.91795	1.74672	3.47047	3.75776	1.17214	5.19421	4.04505	4.33234	4.04505	4.33234	4.33234
7	30.1885	8.92898	0.597564	0.884854	47.4259	37.658	47.1386	69.5472	23.2935	52.8844	23.8681	10.3654	22.7189	5.19421	10.3654	20.7079	23.2935	14.3875	15.8239	0.0229832	4.61963	15.5367	25.8791	11.5146
8	46.564	22.1443	26.741	NaN	31.6249	42.2547	28.752	29.9012	NaN	45.7021	37.658	33.6359	48.0005	22.7189	52.5971	25.3045	23.8681	34.7851	29.6139	29.9012	27.6028	NaN	41.6801	27.3156
9	27.0283	28.752	26.1664	14.3875	19.846	31.9122	32.4868	20.9952	40.5309	39.9563	35.9343	32.1995	39.0945	27.6028	11.5146	35.0724	30.1885	27.6028	29.0393	38.8072	33.3487	26.1664	28.1774	34.2105
10	23.2935	29.3266	23.5808	22.4316	22.4316	33.6359	22.7189	27.6028	26.741	29.3266	28.1774	31.6249	27.0283	31.0503	21.857	39.669	20.1333	24.4427	40.5309	32.7741	20.7079	34.4978	23.8681	41.1055
11	0	11.5146	19.846	17.2604	25.8791	28.752	24.1554	13.2383	17.2604	16.9731	12.0892	14.6748	23.0062	25.3045	10.94	12.3765	16.6858	NaN	16.9731	NaN	29.0393	25.0172	20.7079	20.7079
12	34.7851	26.4537	21.857	25.0172	26.741	19.5587	24.4427	17.5477	37.658	24.7299	26.4537	30.1885	23.8681	20.7079	29.9012	17.835	24.7299	32.7741	30.1885	23.0062	25.8791	33.6359	35.647	37.9453
13	27.6028	29.3266	42.5419	33.6359	60.3539	59.7794	27.8901	36.7961	31.6249	49.7242	44.2657	26.4537	29.6139	44.2657	23.2935	27.6028	27.3156	32.1995	37.9453	44.8403	56.9065	18.1223	30.4758	27.3156
14	4.04505	8.64169	1.45943	4.04505	6.91795	11.8019	18.9841	15.8239	16.6858	8.06711	17.2604	8.92898	19.5587	29.3266	31.3376	28.1774	23.0062	19.5587	39.0945	39.9563	19.2714	17.835	19.2714	6.63066
15	25.8791	37.0834	12.0892	18.9841	15.5367	25.5918	29.0393	NaN	29.6139	49.4369	35.3597	37.658	24.1554	19.2714	30.4758	20.4206	NaN	35.9343	49.7242	42.8292	39.9563	37.9453	26.4537	21.857
16	12.3765	22.4316	23.0062	30.763	24.1554	29.9012	17.5477	30.1885	26.1664	29.6139	39.3818	33.9232	23.0062	21.5698	22.1443	25.3045	36.2216	37.3707	23.8681	29.0393	35.9343	48.0005	27.3156	51.1607
17	31.3376	22.1443	24.4427	9.21627	24.7299	23.0062	31.9122	27.3156	14.6748	11.2273	10.0781	19.5587	15.2494	12.0892	23.0062	20.7079	11.8019	22.1443	23.0062	25.3045	13.5256	32.1995	17.835	36.2216
18	32.7741	3.18318	1.74672	3.47047	4.04505	2.03402	2.32131	1.74672	14.3875	4.61963	7.20524	8.06711	5.4815	3.18318	5.4815	2.89589	4.04505	3.75776	0.597564	2.6086	0.0229832	0.0229832	0.0229832	0.0229832
19	26.4537	9.50356	13.8129	4.33234	19.5587	13.8129	20.4206	23.8681	14.9621	33.0614	23.5808	37.9453	20.4206	29.3266	31.9122	50.5861	27.6028	53.7463	39.3818	38.2326	26.1664	42.2547	32.4868	44.8403
20	21.5698	25.0172	30.4758	33.3487	20.1333	40.5309	39.3818	23.8681	29.0393	21.857	44.553	26.1664	47.7132	45.1276	65.5252	50.5861	40.5309	54.6081	52.8844	56.3319	56.0446	53.459	63.5141	55.1827
21	37.0834	25.3045	40.5309	42.2547	66.0997	77.0168	67.5362	65.5252	39.0945	37.3707	40.5309	66.6743	65.8125	72.4201	71.5583	65.8125	63.5141	68.6854	71.271	63.8014	63.8014	59.7794	61.5031	55.7573
22	2.32131	5.76879	0.597564	8.06711	17.5477	11.5146	16.3985	12.951	4.61963	6.91795	9.21627	3.75776	14.1002	NaN	11.8019	4.61963	6.91795	22.4316	18.6969	35.647	11.5146	18.6969	9.21627	11.2273
23	23.5808	31.9122	33.3487	23.8681	29.6139	15.8239	22.4316	38.8072	38.5199	45.1276	31.0503	14.3875	28.1774	47.7132	14.9621	18.9841	49.1496	44.553	43.9784	48.575	47.4259	50.8734	34.4978	7.49253
24	10.6527	16.9731	16.1112	14.1002	48.575	51.4479	50.0115	NaN	46.8513	23.2935	40.5309	22.1443	52.3098	56.9065	58.6302	60.9285	50.2988	50.0115	29.9012	26.1664	NaN	40.5309	30.1885	15.2494
25	19.846	14.1002	11.5146	24.1554	20.4206	19.5587	54.6081	52.0225	21.857	16.1112	27.3156	9.79085	18.9841	17.5477	10.6527	14.3875	33.3487	20.9952	19.846	12.3765	12.6638	14.9621	9.79085	9.50356
26	24.4427	28.1774	26.4537	27.6028	19.2714	14.3875	26.741	18.1223	6.91795	13.5256	42.8292	15.8239	13.8129	13.8129	26.741	31.3376	20.4206	34.4978	12.0892	15.5367	24.7299	30.763	37.3707	27.8901
27	18.9841	28.1774	21.857	16.3985	17.5477	11.5146	25.0172	6.91795	19.846	31.0503	26.1664	27.0283	18.6969	19.5587	31.9122	6.91795	39.3818	20.1333	30.1885	30.763	21.5698	27.6028	16.1112	21.2825
28	38.5199	27.6028	12.951	10.3654	23.2935	18.6969	19.846	8.92898	25.0172	21.857	31.0503	26.4537	40.8182	46.2767	48.2877	41.3928	62.365	60.9285	64.0887	68.9726	44.2657	49.4369	67.8235	75.0057
29	27.0283	22.1443	23.0062	28.752	27.3156	31.9122	24.7299	35.647	32.1995	41.3928	46.564	49.7242	33.3487	38.2326	56.0446	51.4479	45.1276	32.4868	44.8403	43.1165	48.575	47.1386	47.1386	41.9674
30	2.03402	2.6086	0.884854	2.32131	3.18318	14.1002	2.32131	1.17214	6.91795	4.90692	35.9343	0.884854	27.0283	27.6028	3.18318	3.75776	17.5477	14.3875	6.63066	4.33234	2.89589	3.18318	NaN	3.18318
31	24.4427	27.3156	27.3156	29.0393	27.8901	NaN	17.835	31.3376	18.6969	33.0614	22.1443	NaN	NaN	23.2935	29.3266	36.2216	36.5088	25.0172	NaN	28.752	37.9453	26.1664	NaN	40.5309
32	25.8791	27.8901	20.9952	23.2935	27.3156	17.5477	21.857	14.9621	24.7299	27.8901	34.2105	17.5477	26.741	23.2935	25.3045	20.7079	28.4647	31.6249	40.8182	20.7079	28.1774	28.4647	37.3707	30.763
33	32.1995	19.2714	26.4537	31.6249	10.94	9.50356	8.06711	2.03402	39.0945	42.2547	40.8182	33.0614	31.6249	25.3045	20.9952	25.5918	49.1496	34.2105	27.8901	32.4868	38.2326	14.6748	13.8129	14.1002
34	29.9012	20.9952	21.857	27.8901	44.8403	20.1333	20.9952	21.857	43.4038	46.2767	46.8513	45.4148	46.2767	NaN	50.8734	49.7242	75.0057	59.2048	52.0225	54.6081	85.3482	77.3041	NaN	NaN
35	18.9841	23.2935	32.4868	17.835	37.658	73.5693	29.6139	54.6081	12.6638	9.79085	24.7299	26.741	39.669	32.7741	23.8681	41.3928	29.9012	34.4978	52.3098	31.6249	22.1443	18.4096	36.5088	43.9784
36	35.0724	15.2494	3.75776	4.61963	11.5146	7.20524	4.90692	12.951	18.1223	29.0393	19.846	16.3985	20.4206	20.7079	25.3045	12.951	31.3376	12.6638	24.4427	11.2273	20.4206	14.1002	14.9621	12.0892
CSHIGH - SocialHIGH
Subject
1	32.4868	30.4758	33.6359	28.1774	33.9232	30.1885	29.3266	37.0834	12.3765	5.19421	1.45943	4.33234	35.9343	29.9012	25.3045	28.4647	20.1333	14.9621	16.1112	16.3985	7.49253	6.91795	5.4815	6.91795
2	9.79085	10.0781	13.2383	18.1223	35.0724	25.0172	36.2216	45.1276	30.1885	29.3266	48.0005	6.91795	37.3707	9.50356	17.2604	16.6858	31.0503	43.4038	33.6359	43.1165	43.1165	40.5309	46.564	46.564
3	75.5803	67.8235	71.8456	75.5803	62.0777	60.0667	65.2379	56.3319	61.7904	56.3319	59.2048	64.0887	61.5031	58.9175	59.2048	71.8456	73.5693	78.4532	81.0388	86.7846	80.4643	82.4753	77.8786	66.387
4	70.9837	66.9616	62.9396	59.2048	70.4091	85.0609	69.8345	80.177	73.5693	72.1328	48.575	71.5583	70.9837	51.1607	68.9726	50.2988	60.3539	56.6192	51.1607	48.575	62.365	49.4369	51.7352	31.9122
5	62.6523	72.7074	36.7961	74.1439	77.5914	74.4312	62.9396	79.6024	74.1439	74.1439	61.2158	49.7242	75.8676	74.4312	52.5971	55.1827	55.47	60.0667	55.7573	75.8676	62.6523	73.282	53.7463	65.2379
6	56.9065	51.4479	20.9952	16.3985	24.1554	11.8019	3.47047	5.19421	7.49253	3.47047	4.33234	4.04505	3.47047	6.91795	3.47047	4.90692	2.03402	2.89589	2.32131	4.04505	0.884854	3.75776	3.75776	4.33234
7	73.282	3.47047	2.6086	1.17214	74.4312	70.9837	65.2379	68.1108	64.376	71.271	58.0556	17.2604	74.7185	54.3208	54.0336	42.5419	12.0892	6.05608	4.33234	6.91795	60.3539	50.8734	20.4206	60.6412
8	72.4201	NaN	57.1937	64.6633	67.2489	77.3041	67.2489	63.5141	62.6523	82.7626	75.5803	75.5803	65.2379	68.9726	62.365	77.0168	64.6633	63.8014	76.1549	68.3981	68.6854	65.2379	60.9285	0
9	49.7242	62.365	61.5031	59.7794	57.7683	58.6302	60.0667	56.6192	60.3539	68.1108	70.6964	64.6633	57.481	75.5803	62.0777	64.0887	57.1937	54.8954	72.1328	70.1218	70.1218	47.1386	64.376	60.9285
10	70.9837	68.1108	71.271	76.1549	61.5031	65.8125	68.1108	74.4312	NaN	66.387	78.4532	62.6523	56.6192	64.9506	70.1218	83.3372	65.8125	71.271	74.7185	69.8345	75.0057	NaN	72.7074	0
11	21.857	30.1885	25.3045	29.0393	23.5808	17.5477	12.951	16.3985	11.8019	14.9621	15.5367	10.3654	32.4868	19.846	15.8239	15.5367	NaN	21.857	14.6748	11.8019	20.7079	13.5256	15.2494	14.6748
12	63.2268	65.8125	56.6192	56.9065	64.9506	59.4921	60.0667	62.0777	63.8014	63.2268	67.2489	56.6192	61.7904	60.0667	62.365	41.9674	59.2048	61.7904	60.3539	66.6743	56.3319	NaN	78.4532	58.6302
13	17.835	59.4921	58.0556	NaN	55.1827	62.365	72.9947	64.6633	63.5141	68.3981	25.0172	62.365	56.9065	75.8676	55.7573	43.6911	53.7463	55.1827	52.5971	44.8403	60.9285	69.2599	43.4038	63.8014
14	54.0336	55.1827	26.741	22.4316	45.1276	37.9453	44.2657	46.564	50.5861	34.2105	28.4647	30.1885	46.564	51.1607	64.6633	49.4369	38.5199	60.6412	72.1328	48.0005	64.376	53.1717	42.2547	53.7463
15	61.7904	56.0446	57.1937	NaN	40.8182	29.0393	31.3376	29.9012	49.7242	52.8844	NaN	NaN	52.0225	35.0724	26.4537	22.1443	36.5088	48.575	NaN	48.575	52.0225	72.7074	58.3429	25.8791
16	53.459	54.6081	45.9894	51.1607	56.6192	53.1717	56.9065	68.6854	53.1717	48.0005	58.3429	55.1827	59.4921	59.7794	56.6192	55.7573	54.6081	64.6633	66.6743	64.6633	56.6192	72.1328	66.0997	82.4753
17	43.1165	61.2158	64.9506	48.575	65.2379	77.0168	70.6964	72.4201	53.459	37.0834	37.3707	51.4479	52.8844	54.0336	56.9065	45.1276	66.387	58.9175	53.1717	50.0115	53.1717	69.5472	70.6964	67.2489
18	48.8623	29.0393	4.33234	7.49253	13.2383	4.61963	2.6086	3.75776	13.5256	9.50356	6.63066	3.47047	4.61963	2.89589	3.47047	2.89589	4.90692	3.47047	3.47047	2.89589	4.90692	2.03402	0.0229832	0.0229832
19	46.8513	51.1607	43.1165	56.9065	46.564	52.8844	65.5252	57.7683	57.1937	69.2599	62.0777	49.4369	56.3319	67.5362	61.5031	65.2379	77.0168	65.2379	61.7904	62.0777	60.6412	65.8125	52.8844	61.7904
20	77.3041	70.9837	59.2048	39.9563	70.6964	56.6192	43.6911	NaN	59.4921	61.7904	52.8844	52.0225	65.8125	68.9726	80.7516	83.0499	75.0057	NaN	77.5914	70.1218	81.9007	77.8786	76.7295	75.8676
21	66.0997	42.5419	40.8182	47.7132	70.9837	70.6964	75.293	66.0997	58.6302	65.8125	65.2379	60.0667	71.271	63.2268	69.5472	71.5583	65.5252	64.376	68.9726	66.6743	63.5141	66.6743	68.9726	67.5362
22	45.9894	24.4427	12.951	15.5367	27.8901	25.3045	39.3818	26.741	27.8901	17.835	28.1774	33.0614	33.3487	35.647	35.647	27.0283	62.0777	35.0724	33.6359	45.4148	49.7242	33.0614	44.2657	8.06711
23	63.8014	59.2048	51.7352	64.9506	78.4532	68.6854	71.8456	67.5362	47.1386	49.7242	53.7463	53.1717	48.575	45.7021	47.1386	47.1386	51.7352	52.0225	47.7132	47.1386	48.8623	55.7573	36.5088	53.1717
24	18.4096	NaN	23.5808	7.49253	14.3875	50.0115	NaN	52.5971	38.8072	14.6748	28.752	22.1443	58.6302	61.2158	62.9396	60.3539	35.0724	33.0614	12.3765	33.0614	33.9232	NaN	35.9343	10.6527
25	4.90692	41.1055	39.9563	52.8844	52.8844	67.2489	88.7957	53.7463	71.8456	64.376	51.1607	52.0225	30.1885	38.2326	20.4206	22.4316	39.669	33.0614	25.0172	40.5309	51.7352	50.8734	65.2379	41.6801
26	63.5141	61.7904	38.2326	56.9065	66.6743	57.1937	55.47	46.2767	46.2767	62.6523	56.0446	65.8125	53.7463	45.7021	46.8513	35.647	NaN	49.7242	42.5419	62.0777	46.2767	NaN	56.9065	48.0005
27	54.3208	50.2988	61.7904	59.7794	63.2268	58.3429	60.3539	54.8954	66.387	60.6412	NaN	60.0667	67.8235	62.365	63.2268	59.7794	60.9285	56.6192	58.3429	61.2158	66.6743	42.5419	52.8844	60.3539
28	77.5914	13.5256	15.5367	11.8019	61.5031	16.9731	19.846	24.1554	55.1827	43.6911	41.1055	40.2436	49.4369	48.2877	50.0115	48.2877	64.6633	69.2599	68.1108	64.6633	62.6523	65.8125	68.1108	68.3981
29	66.0997	61.5031	59.4921	64.9506	70.4091	72.7074	66.387	68.1108	68.6854	68.3981	66.0997	66.0997	64.9506	67.8235	65.2379	67.8235	61.7904	60.9285	64.0887	61.5031	65.5252	58.0556	64.0887	62.6523
30	44.8403	43.1165	6.91795	2.03402	28.752	10.3654	23.5808	17.835	50.0115	37.9453	40.8182	46.2767	46.2767	58.0556	48.2877	14.9621	18.6969	14.9621	8.06711	5.76879	6.91795	5.19421	NaN	1.74672
31	27.0283	47.7132	NaN	NaN	NaN	NaN	NaN	67.8235	NaN	NaN	NaN	NaN	NaN	65.5252	78.4532	74.7185	70.9837	80.4643	42.8292	43.4038	70.1218	66.0997	71.5583	NaN
32	66.6743	63.5141	53.1717	61.7904	52.3098	62.9396	53.459	68.3981	57.1937	69.8345	68.3981	61.7904	81.3261	77.3041	81.6134	65.8125	65.5252	52.5971	41.6801	57.1937	52.5971	60.6412	70.1218	52.3098
33	73.5693	57.481	29.9012	28.752	55.7573	17.835	22.4316	8.92898	66.387	52.8844	45.4148	34.7851	66.6743	29.3266	27.8901	27.6028	29.6139	39.9563	31.3376	44.8403	38.2326	28.1774	19.5587	16.9731
34	72.9947	56.3319	61.7904	59.2048	38.5199	56.3319	45.7021	54.0336	72.1328	73.282	72.4201	68.3981	65.2379	77.3041	78.1659	74.7185	77.3041	79.0278	69.2599	82.7626	84.4863	77.0168	87.3592	NaN
35	54.0336	70.1218	73.8566	75.5803	64.0887	75.0057	72.1328	63.8014	79.8897	97.4144	96.2652	75.5803	87.6465	80.7516	71.271	78.1659	83.3372	85.9228	78.7405	78.4532	100	66.387	76.7295	84.199
36	77.0168	62.365	72.9947	50.0115	NaN	51.4479	43.1165	43.6911	69.5472	54.3208	52.0225	60.0667	66.6743	16.3985	44.553	68.6854	29.6139	43.6911	54.3208	51.1607	47.1386	41.3928	54.8954	29.3266

## Sheet: Figure 1e
Figure 1d
Pain ratings over time (49C trials per condition)
CSLOW - SocialLOW
Subject
1	12.6638	20.7079	23.8681	34.2105	0.884854	0.0229832	24.1554	30.4758	14.1002	11.8019	9.21627	5.4815
2	3.75776	6.05608	19.5587	12.3765	5.19421	7.20524	0.597564	0.0229832	3.18318	20.1333	6.63066	5.4815
3	52.5971	38.2326	NaN	45.7021	51.4479	38.2326	48.8623	50.5861	79.3151	81.9007	65.5252	68.9726
4	15.5367	13.2383	38.2326	10.94	28.752	1.45943	29.0393	12.6638	16.3985	25.0172	15.5367	2.6086
5	47.7132	NaN	23.8681	10.0781	37.0834	29.3266	28.1774	NaN	55.7573	15.8239	45.7021	58.9175
6	6.34337	13.5256	2.6086	24.4427	2.89589	1.17214	47.7132	9.79085	2.32131	3.47047	2.03402	1.17214
7	0.0229832	0.597564	54.6081	54.0336	0.0229832	9.79085	2.89589	7.20524	0.0229832	0.0229832	1.45943	4.04505
8	14.6748	53.7463	41.6801	46.2767	41.9674	43.4038	24.4427	5.4815	21.5698	23.0062	21.857	18.9841
9	13.5256	30.763	34.4978	24.7299	43.1165	39.9563	35.9343	30.4758	26.4537	43.1165	27.0283	44.553
10	32.4868	25.0172	22.1443	29.0393	33.3487	21.5698	24.7299	24.4427	46.2767	39.669	23.5808	33.6359
11	14.3875	15.5367	14.1002	NaN	10.6527	6.34337	14.6748	7.20524	24.1554	7.77982	23.5808	14.1002
12	30.1885	NaN	41.1055	28.1774	23.5808	20.4206	20.7079	14.6748	23.5808	29.9012	25.0172	25.8791
13	32.7741	41.1055	69.8345	64.6633	39.669	19.846	35.3597	28.1774	31.0503	33.6359	44.2657	64.9506
14	8.64169	10.94	7.20524	12.951	5.4815	4.33234	NaN	24.7299	22.1443	25.8791	20.7079	2.89589
15	15.8239	19.2714	29.9012	13.8129	27.6028	39.0945	0.884854	3.75776	18.4096	18.1223	21.857	8.3544
16	27.0283	31.9122	21.5698	31.9122	29.9012	34.4978	24.7299	33.0614	32.7741	30.1885	28.752	39.3818
17	32.4868	23.0062	48.8623	39.9563	0.0229832	13.8129	17.2604	33.6359	31.9122	34.2105	31.3376	43.1165
18	0.0229832	0.310274	0.310274	0.310274	4.04505	2.32131	1.45943	0.597564	1.45943	0.884854	0.0229832	0.0229832
19	5.19421	15.2494	44.8403	36.2216	23.5808	14.9621	31.3376	41.9674	36.5088	41.3928	27.8901	29.3266
20	24.7299	16.3985	18.1223	8.64169	43.6911	43.9784	54.8954	53.459	61.5031	28.752	55.1827	51.4479
21	40.5309	20.4206	58.6302	58.3429	67.2489	52.0225	71.271	71.271	66.387	70.4091	61.5031	49.4369
22	2.6086	NaN	27.3156	1.45943	18.6969	14.9621	10.94	7.77982	35.0724	38.2326	4.61963	6.63066
23	40.5309	27.0283	43.4038	31.3376	44.8403	13.2383	45.1276	38.8072	39.9563	35.9343	37.658	13.2383
24	19.2714	24.4427	32.4868	47.4259	13.2383	NaN	44.8403	49.7242	4.04505	NaN	51.4479	33.9232
25	29.9012	29.3266	41.1055	71.5583	30.4758	29.6139	12.951	2.89589	8.92898	29.9012	24.1554	18.9841
26	21.5698	13.2383	17.2604	29.0393	29.3266	9.50356	9.21627	58.0556	24.7299	43.4038	43.9784	25.0172
27	7.77982	18.6969	41.9674	12.3765	50.0115	18.4096	33.0614	24.4427	15.2494	2.03402	4.04505	29.3266
28	29.9012	13.8129	2.89589	4.04505	17.835	16.9731	15.2494	7.49253	22.4316	37.658	43.4038	62.0777
29	37.9453	30.763	35.647	51.1607	50.0115	46.2767	40.5309	37.658	12.951	25.3045	34.2105	6.34337
30	1.17214	0.884854	0.884854	0.884854	9.21627	5.4815	2.89589	3.47047	8.3544	11.8019	2.32131	4.61963
31	30.4758	26.1664	34.7851	29.0393	42.2547	NaN	30.763	NaN	56.9065	44.8403	37.0834	40.5309
32	24.7299	33.3487	30.4758	22.4316	52.0225	47.1386	40.5309	28.1774	48.2877	48.575	58.9175	43.6911
33	16.3985	7.77982	9.50356	2.6086	39.669	26.4537	22.4316	3.75776	21.857	13.5256	4.61963	0.0229832
34	13.5256	4.61963	13.2383	25.3045	37.0834	52.3098	37.658	36.5088	37.3707	38.5199	46.2767	48.8623
35	33.6359	58.6302	70.4091	66.0997	2.03402	0.0229832	48.2877	60.3539	19.2714	14.3875	65.2379	74.1439
36	13.8129	12.951	5.76879	1.74672	6.34337	12.6638	9.50356	12.0892	30.4758	10.3654	25.5918	58.0556
CSLOW - SocialHIGH
Subject
1	34.2105	9.21627	32.4868	36.2216	0.0229832	0.0229832	28.752	31.9122	17.5477	10.3654	3.47047	5.19421
2	4.33234	8.64169	11.2273	18.4096	4.90692	5.76879	0.884854	0.0229832	28.752	34.2105	6.63066	25.5918
3	60.6412	60.0667	45.4148	53.7463	45.4148	54.6081	44.2657	42.8292	73.5693	72.9947	62.0777	64.0887
4	44.553	46.8513	35.647	34.7851	24.1554	10.6527	67.8235	14.1002	41.6801	50.8734	0.0229832	7.49253
5	32.4868	63.2268	17.5477	36.5088	31.6249	29.6139	28.4647	52.0225	52.0225	7.77982	71.5583	67.2489
6	5.4815	12.0892	11.2273	13.2383	3.75776	2.89589	26.1664	8.06711	4.04505	6.91795	3.18318	2.6086
7	1.74672	0.0229832	53.1717	62.9396	6.63066	4.61963	1.17214	3.18318	0.310274	1.17214	9.50356	2.03402
8	60.3539	53.459	52.8844	57.1937	51.7352	69.2599	22.7189	NaN	60.9285	39.0945	29.9012	20.4206
9	0	70.9837	66.387	70.6964	65.2379	71.8456	83.0499	73.282	65.5252	50.0115	62.6523	49.1496
10	41.1055	68.9726	67.8235	66.0997	60.9285	56.6192	66.9616	73.282	45.7021	71.271	45.7021	46.2767
11	13.2383	23.0062	10.94	8.3544	14.3875	13.2383	14.9621	8.64169	21.5698	12.0892	23.0062	18.6969
12	54.6081	50.2988	48.575	55.7573	64.6633	64.9506	45.7021	10.0781	55.1827	38.5199	70.1218	60.3539
13	35.0724	46.564	75.5803	47.1386	30.4758	35.9343	48.0005	38.8072	45.9894	64.376	75.293	61.5031
14	4.33234	10.0781	30.4758	25.0172	16.1112	4.61963	34.4978	45.1276	34.2105	44.553	8.92898	15.5367
15	32.1995	41.9674	6.91795	9.21627	47.4259	34.7851	33.3487	14.9621	32.7741	NaN	37.9453	15.5367
16	52.3098	54.3208	61.7904	56.6192	66.9616	52.3098	63.2268	74.1439	48.2877	65.8125	68.1108	69.8345
17	46.8513	45.1276	41.3928	37.3707	11.8019	8.92898	29.6139	52.0225	61.7904	41.1055	54.0336	41.6801
18	3.18318	1.45943	0.884854	0.0229832	2.6086	1.45943	0.0229832	0.597564	0.884854	0.884854	0.0229832	0.0229832
19	21.5698	NaN	54.0336	52.3098	50.2988	57.1937	59.7794	56.3319	58.6302	52.5971	42.2547	32.7741
20	16.3985	20.9952	15.8239	11.8019	52.8844	57.1937	57.7683	54.3208	55.1827	48.2877	56.3319	48.0005
21	55.47	28.1774	60.9285	59.7794	50.5861	56.3319	69.5472	75.293	64.9506	72.9947	59.7794	54.8954
22	11.2273	8.3544	27.3156	11.8019	43.4038	39.669	18.1223	14.1002	43.9784	62.0777	2.32131	7.49253
23	62.6523	52.8844	73.282	80.177	49.4369	51.4479	41.6801	54.8954	53.459	48.8623	52.3098	29.0393
24	22.4316	22.4316	48.575	40.5309	14.9621	20.1333	29.6139	49.7242	28.752	25.5918	48.8623	10.94
25	28.4647	23.0062	71.8456	78.7405	38.2326	39.669	21.857	4.33234	33.0614	24.4427	30.1885	29.0393
26	32.7741	25.3045	25.3045	44.8403	38.8072	44.553	17.5477	33.9232	37.3707	NaN	58.6302	0
27	56.6192	32.7741	39.9563	37.9453	34.4978	39.3818	39.3818	48.8623	10.0781	3.75776	24.7299	8.92898
28	12.0892	29.9012	4.90692	6.91795	22.7189	17.835	10.6527	12.951	33.9232	34.2105	43.1165	63.5141
29	25.8791	NaN	62.365	69.8345	61.7904	66.9616	55.7573	34.4978	43.4038	30.763	16.9731	15.8239
30	2.03402	2.03402	8.64169	2.03402	5.19421	9.79085	23.0062	21.5698	10.0781	8.64169	5.4815	6.05608
31	35.9343	35.9343	NaN	NaN	NaN	NaN	14.3875	NaN	62.365	76.1549	55.1827	54.8954
32	49.7242	56.3319	27.6028	42.8292	66.0997	61.7904	32.1995	34.7851	61.7904	66.9616	58.3429	49.1496
33	5.4815	12.6638	20.4206	2.03402	39.3818	18.1223	4.33234	6.34337	20.4206	21.2825	0.0229832	2.6086
34	35.9343	6.91795	14.1002	18.4096	53.1717	23.8681	38.8072	30.763	43.9784	49.1496	79.3151	73.5693
35	41.1055	52.3098	60.9285	70.6964	31.9122	8.3544	55.7573	63.8014	44.8403	34.7851	77.8786	85.9228
36	23.2935	25.5918	9.21627	2.6086	12.951	5.4815	16.6858	15.5367	16.9731	15.2494	14.3875	22.7189
CSHIGH - SocialLOW
Subject
1	23.0062	21.857	28.4647	29.3266	0.884854	0.0229832	27.8901	31.3376	13.8129	10.0781	5.76879	2.03402
2	5.19421	6.05608	12.6638	12.3765	8.06711	10.0781	0.0229832	0.0229832	22.4316	10.3654	22.4316	16.3985
3	52.8844	54.8954	54.6081	50.0115	36.7961	49.7242	45.9894	58.6302	74.1439	78.1659	77.8786	82.4753
4	36.7961	25.8791	16.9731	27.3156	7.77982	3.18318	7.49253	25.0172	27.3156	24.4427	10.94	7.20524
5	40.8182	30.4758	5.4815	15.8239	28.1774	43.1165	27.0283	14.9621	38.5199	20.7079	63.2268	74.4312
6	7.49253	9.79085	22.7189	25.5918	0.884854	3.75776	44.553	22.4316	6.91795	4.90692	5.4815	0.597564
7	0.310274	0.0229832	47.7132	47.4259	31.0503	23.2935	3.18318	4.90692	1.45943	0.0229832	32.7741	12.951
8	17.835	29.9012	25.3045	53.459	16.6858	41.1055	39.669	33.9232	21.857	25.3045	11.2273	23.5808
9	23.5808	18.6969	43.4038	25.3045	42.8292	46.2767	41.1055	31.3376	37.658	45.4148	29.0393	37.9453
10	36.2216	23.5808	26.1664	30.1885	41.1055	30.4758	NaN	23.2935	33.6359	23.8681	35.0724	26.741
11	10.94	20.1333	24.7299	NaN	NaN	10.6527	24.7299	8.06711	11.5146	7.49253	23.5808	10.94
12	23.5808	15.5367	35.9343	17.2604	31.3376	33.0614	2.03402	21.2825	27.0283	29.3266	29.9012	24.4427
13	23.2935	35.647	71.271	32.4868	28.752	16.3985	29.6139	23.8681	40.8182	39.3818	26.4537	44.2657
14	2.89589	5.19421	14.3875	10.0781	18.1223	15.8239	35.9343	31.6249	16.6858	43.6911	2.89589	4.33234
15	24.4427	20.7079	21.857	8.64169	NaN	43.1165	20.4206	6.34337	37.0834	29.3266	11.5146	0
16	16.3985	24.1554	25.3045	23.2935	26.1664	27.8901	30.4758	28.4647	39.669	48.0005	40.5309	56.6192
17	36.5088	22.1443	37.9453	47.4259	7.77982	17.835	27.6028	26.4537	39.669	37.3707	27.6028	32.1995
18	0.0229832	0.310274	0.0229832	0.0229832	3.18318	2.03402	1.45943	0.0229832	0.597564	0.597564	0.0229832	0.0229832
19	15.5367	12.3765	15.8239	21.5698	45.4148	51.1607	38.2326	38.8072	39.669	38.2326	28.4647	34.4978
20	9.79085	27.3156	9.50356	12.3765	36.7961	41.1055	66.6743	62.9396	57.7683	58.6302	50.2988	53.7463
21	41.9674	35.3597	62.9396	66.9616	79.0278	58.0556	71.5583	67.5362	65.2379	68.1108	43.9784	65.2379
22	2.32131	4.04505	19.5587	16.6858	12.0892	12.951	12.6638	2.32131	30.1885	27.3156	22.7189	7.20524
23	58.6302	46.8513	50.0115	59.7794	27.3156	17.835	20.1333	36.7961	45.9894	31.9122	46.564	16.1112
24	16.3985	17.5477	50.0115	45.1276	23.2935	27.0283	56.9065	62.6523	19.2714	NaN	28.752	14.3875
25	26.1664	27.3156	44.553	62.6523	36.5088	35.9343	6.63066	5.4815	25.5918	15.8239	NaN	11.8019
26	11.8019	20.4206	NaN	13.5256	22.7189	23.2935	15.2494	26.1664	35.647	27.8901	27.0283	0
27	31.6249	11.8019	6.63066	5.19421	26.1664	32.1995	20.9952	12.6638	20.4206	18.1223	22.4316	5.19421
28	4.90692	8.06711	3.18318	9.50356	26.4537	26.741	26.4537	29.9012	44.553	46.564	54.0336	46.564
29	18.6969	57.7683	27.6028	19.2714	61.7904	54.3208	54.0336	54.6081	45.1276	14.1002	NaN	18.4096
30	0.884854	1.17214	5.4815	0.310274	6.63066	6.91795	19.846	4.61963	14.1002	14.1002	1.45943	3.47047
31	31.6249	30.763	43.9784	NaN	NaN	44.553	29.3266	42.5419	47.7132	71.5583	53.1717	NaN
32	19.846	29.0393	32.7741	19.846	40.5309	26.1664	50.0115	45.4148	52.0225	23.2935	48.575	44.8403
33	24.7299	25.5918	6.05608	0.0229832	36.7961	31.3376	12.951	16.9731	22.4316	33.9232	10.94	11.5146
34	16.1112	22.7189	4.90692	18.1223	39.9563	37.9453	16.1112	70.4091	41.9674	65.2379	61.5031	NaN
35	18.1223	49.4369	56.9065	70.9837	10.3654	8.64169	30.763	33.3487	23.5808	14.9621	56.0446	59.2048
36	20.4206	5.19421	6.91795	0.0229832	14.1002	13.2383	10.6527	18.4096	17.2604	14.1002	10.3654	34.7851
CSHIGH - SocialHIGH
Subject
1	18.9841	7.20524	31.9122	33.9232	1.74672	0.0229832	33.9232	29.0393	13.5256	15.5367	6.91795	4.61963
2	7.20524	4.33234	25.8791	12.6638	5.76879	4.61963	1.17214	1.17214	12.951	30.763	14.6748	11.2273
3	58.9175	68.6854	43.6911	60.3539	34.2105	54.6081	59.2048	41.3928	69.2599	82.4753	86.4974	62.6523
4	46.2767	57.1937	58.9175	NaN	6.91795	1.45943	23.5808	10.94	44.2657	38.5199	14.9621	7.20524
5	54.3208	45.9894	NaN	45.9894	50.5861	46.2767	62.6523	49.1496	31.9122	29.9012	35.3597	49.4369
6	8.92898	6.34337	5.4815	2.89589	2.03402	1.45943	9.21627	7.77982	12.951	1.74672	11.8019	2.6086
7	0.0229832	0.0229832	NaN	57.481	18.9841	10.3654	28.4647	2.6086	0.0229832	0.0229832	29.6139	1.74672
8	53.459	56.9065	74.1439	61.7904	63.8014	63.2268	53.7463	42.2547	54.6081	62.365	51.4479	38.8072
9	60.0667	73.5693	60.3539	69.5472	61.5031	61.2158	63.2268	70.1218	60.9285	63.8014	45.4148	53.459
10	50.0115	58.0556	25.3045	55.7573	58.3429	71.271	43.1165	60.6412	69.2599	63.2268	66.387	74.7185
11	11.5146	23.8681	9.50356	21.2825	10.94	10.6527	23.8681	18.6969	18.4096	12.6638	11.2273	12.0892
12	44.8403	58.9175	61.7904	44.553	NaN	64.0887	58.0556	52.8844	56.3319	59.2048	57.7683	52.0225
13	54.6081	49.4369	73.5693	56.0446	45.7021	64.376	67.8235	27.3156	44.553	46.2767	89.9448	79.0278
14	11.2273	7.77982	27.0283	28.752	15.5367	17.835	49.4369	43.6911	52.5971	36.5088	30.763	38.2326
15	42.8292	45.4148	26.1664	29.0393	48.8623	NaN	NaN	10.3654	40.2436	38.5199	25.3045	11.5146
16	41.3928	50.2988	52.3098	52.3098	60.0667	63.2268	59.4921	55.1827	64.9506	70.1218	66.9616	77.3041
17	48.8623	44.553	44.553	58.0556	12.951	9.79085	38.2326	25.0172	50.2988	58.3429	28.4647	45.9894
18	1.45943	0.0229832	0.310274	1.17214	0.884854	0.597564	0.884854	0.597564	2.6086	1.45943	0.0229832	0.0229832
19	34.2105	38.8072	38.5199	58.6302	34.4978	53.459	42.8292	54.0336	60.9285	65.8125	50.5861	56.0446
20	12.0892	11.5146	10.94	12.0892	46.8513	41.3928	74.1439	62.6523	52.0225	63.8014	60.0667	54.3208
21	46.8513	32.7741	71.8456	64.9506	52.0225	67.5362	77.8786	69.5472	72.7074	67.8235	74.4312	70.6964
22	26.1664	15.5367	33.9232	14.1002	32.1995	44.2657	17.2604	10.3654	51.1607	47.7132	4.90692	7.77982
23	47.1386	51.1607	70.9837	64.9506	46.564	46.2767	52.0225	58.3429	52.0225	46.564	57.7683	48.2877
24	19.2714	21.5698	48.575	NaN	23.0062	22.4316	47.7132	57.481	28.752	6.05608	30.1885	NaN
25	36.7961	44.553	64.6633	65.5252	37.3707	30.4758	11.5146	0.597564	29.9012	30.1885	41.1055	19.2714
26	18.4096	27.3156	24.7299	40.2436	42.2547	41.3928	42.5419	36.2216	38.8072	50.8734	36.5088	16.1112
27	44.2657	44.2657	19.2714	17.5477	40.5309	23.0062	49.1496	12.951	23.2935	11.5146	9.21627	30.763
28	7.77982	10.94	7.49253	8.92898	21.5698	32.7741	21.2825	37.9453	37.658	39.3818	57.7683	57.7683
29	42.8292	46.8513	35.0724	51.1607	72.4201	68.3981	62.9396	72.7074	34.7851	43.1165	29.3266	53.7463
30	1.74672	0.597564	8.3544	3.18318	9.21627	12.3765	21.5698	20.4206	12.951	10.3654	2.6086	1.45943
31	27.6028	37.0834	58.9175	NaN	69.5472	NaN	NaN	63.5141	NaN	NaN	74.7185	69.2599
32	46.8513	57.481	41.1055	30.763	45.7021	48.2877	59.7794	58.9175	45.9894	51.1607	61.7904	37.9453
33	28.752	16.3985	26.1664	10.94	39.669	43.1165	12.3765	21.5698	22.4316	35.0724	12.6638	8.3544
34	18.6969	45.4148	25.8791	21.2825	18.1223	38.8072	45.4148	43.9784	68.9726	65.2379	89.083	63.2268
35	27.6028	63.2268	71.5583	87.0719	35.647	8.3544	73.8566	23.8681	54.3208	35.647	87.3592	76.1549
36	19.846	8.92898	4.90692	NaN	18.9841	26.4537	16.9731	24.4427	7.49253	9.21627	45.9894	14.9621

## Sheet: Figure 3a
Figure 3a
Individual slope plot for relationship between single trial activity in social-conjunction mask and expectation ratings								Scatter plots
Beta 0 (intercept)	Beta 1 (slope)							Beta: social --> expectations	Beta: expectations --> activity (same as column B)
20.1108	1.67192							1.07734	1.67192
22.5113	4.2939							8.57681	4.2939
56.1808	4.11449							6.26001	4.11449
42.6951	4.33117							18.3866	4.33117
42.9249	-0.141534							18.8649	-0.141534
11.6762	-0.616676							1.7417	-0.616676
21.2808	0.264194							5.92536	0.264194
48.9158	-0.711045							17.5855	-0.711045
47.3518	-0.506061							17.2973	-0.506061
46.2443	-0.486818							19.2844	-0.486818
18.5534	0.0483188							0.618249	0.0483188
42.5759	1.05097							17.7443	1.05097
43.7124	0.904199							10.1808	0.904199
26.932	-0.563744							12.3295	-0.563744
38.161	3.21364							12.797	3.21364
43.2615	-0.510684							13.2872	-0.510684
37.8548	1.12372							20.0804	1.12372
6.00569	-2.08058							0.274841	-2.08058
41.4937	1.1764							15.0648	1.1764
47.4046	1.27241							13.6653	1.27241
59.3698	0.304487							3.07041	0.304487
24.3107	0.408199							12.3678	0.408199
45.9361	2.32481							12.2398	2.32481
33.4569	-1.28582							1.9233	-1.28582
30.2421	-1.30093							12.0063	-1.30093
37.8422	-0.903838							16.5061	-0.903838
40.1654	3.26378							17.6248	3.26378
38.1775	0.873391							6.86504	0.873391
49.7689	1.09175							13.0337	1.09175
15.9997	1.23081							9.14877	1.23081
44.676	-0.473605							18.2471	-0.473605
47.2261	2.06706							18.7217	2.06706
24.7851	0.877772							3.20807	0.877772
54.5023	3.23384							14.0195	3.23384
57.2569	1.39599							23.6835	1.39599
34.8246	0.100513							18.1891	0.100513

## Sheet: Figure 3b
Figure 3b
Individual slope plot for relationship between single trial activity in CS-conjunction mask and expectation ratings								Scatter plots
Beta 0 (intercept)	Beta 1 (slope)							Beta: CS --> expectations	Beta: expectations --> activity (same as column B)
19.1821	1.12833							0.993546	1.12833
21.6342	1.06985							-0.317216	1.06985
53.3266	2.58085							6.9327	2.58085
43.1228	2.69116							0.802019	2.69116
43.0291	-0.183973							-0.0474029	-0.183973
11.59	-0.0232202							-1.84943	-0.0232202
23.6229	5.20938							12.7485	5.20938
49.372	-0.262731							4.55321	-0.262731
46.9291	-1.91457							-0.56261	-1.91457
45.5128	0.536591							0.0621705	0.536591
19.0921	0.314964							0.717678	0.314964
41.4949	-0.429257							1.55564	-0.429257
42.6267	1.17125							2.21139	1.17125
27.6636	-1.29466							3.56719	-1.29466
34.5106	-0.577074							4.12564	-0.577074
43.3691	-0.187735							0.957634	-0.187735
38.3901	0.827344							0.401009	0.827344
5.89015	-2.05709							0.754616	-2.05709
42.7689	1.50387							2.90283	1.50387
46.0927	1.16699							6.66935	1.16699
59.0732	-0.455001							1.87337	-0.455001
23.979	0.089728							-1.5192	0.089728
46.2422	3.3239							-2.23248	3.3239
33.2125	-0.507706							2.4729	-0.507706
30.7091	-0.404561							3.12428	-0.404561
36.9023	-0.710069							-1.71244	-0.710069
40.5549	1.16175							-0.774435	1.16175
38.3029	0.721465							2.73524	0.721465
48.3531	1.67328							2.20568	1.67328
16.4408	0.89819							1.27224	0.89819
44.3203	0.336461							-1.15424	0.336461
45.1545	-0.553031							-0.8499	-0.553031
25.0399	0.521491							5.98521	0.521491
54.1367	3.04641							3.86373	3.04641
56.1085	0.93957							-1.59805	0.93957
34.3053	-0.602031							-2.5916	-0.602031

## Sheet: Figure 4a
Figure 4A
Six subcomponents of the frontoparietal control network
Difference between mean Path a beta weights for Social - CS effects
Cont A left	Cont A right	Cont B left	Cont B right	Cont C left	Cont C right
0.122001	1.02337	0.0162138	0.226908	-0.485318	0.408681
0.00716799	-0.00858901	1.419	0.9457	-0.276993	-0.579694
-0.436843	-0.219443	-0.170754	0.159279	-0.395383	-0.397159
1.14208	1.22756	1.85788	1.73194	-2.25034	-1.45001
0.0217525	0.400863	-0.272201	0.0711564	0.408495	0.352261
-0.537336	0.0647283	0.138247	-0.116855	-0.0664274	0.157706
-0.218912	0.0866004	0.976771	1.11583	-0.644765	-0.875992
0.846046	0.469035	-0.154201	-0.317758	0.559489	0.605312
1.32734	0.74423	0.625903	-0.423521	-0.319723	0.775376
0.00646022	-0.621844	-0.000852883	-0.468408	-0.981128	-1.21282
0.884613	0.510783	-0.155896	0.501339	-0.319835	0.193662
-0.143101	0.591692	0.674541	0.708687	0.203918	0.223597
0.315117	0.731739	-0.235765	0.897161	-0.0536616	0.6882
0.291109	0.568582	0.201048	0.866675	0.899265	1.67728
-0.421371	-0.283232	0.53667	-0.0948427	1.50514	1.02904
-0.217987	-0.0474386	-0.984817	-0.736904	0.25813	0.0619829
0.629023	-1.18159	0.276467	-1.32702	1.72574	-0.773662
0.0183614	0.019365	0.0490306	0.0216409	0.335347	0.143431
1.153	0.293232	1.71824	0.859413	1.10566	0.710342
1.02475	1.00724	1.17513	1.31091	1.48645	1.77672
0.265476	0.230855	1.48255	0.781348	-1.60323	-2.06734
-0.727696	-0.435383	-0.673199	-0.0852779	1.07839	0.874834
0.171857	0.404198	0.763261	0.883689	0.939508	0.863651
-0.437676	-0.28837	-0.978156	-0.52625	-1.24353	-1.02579
-0.00906239	-0.421679	-0.179583	-0.510215	-3.17081	-3.2207
0.519437	0.34738	0.498652	0.00392029	-1.87721	-1.31605
0.869967	0.783332	0.520491	0.557192	-1.6193	-1.57227
0.584322	1.00064	0.577248	1.11785	0.43259	0.207716
0.581633	0.501252	0.886274	0.397508	0.649711	0.756963
0.450179	-0.229144	1.35006	0.113646	1.12651	0.532229
-0.12829	0.531556	0.504993	0.639678	-1.55957	-1.97594
0.501041	0.652532	1.3118	0.981172	1.6196	2.12494
-0.500982	0.144248	-0.691899	0.358762	-0.325267	0.121492
-0.414113	0.446043	-1.05431	-0.184595	-0.355636	-0.0556238
0.2233	0.162462	0.12166	0.0237352	0.190265	0.611176
-0.255891	-0.118234	-0.0225333	-0.122669	-0.941112	-0.981277

## Sheet: Figure 5a
Figure 5b
SSD from origin by octant in the Frontoparietal network
	Octant 1	Octant 2	Octant 3	Octant 4	Octant 5	Octant 6	Octant 7	Octant 8
Frontoparietal	1.83019	4.36875	3.93738	0.788739	0.547119	0.648765	0.675649	0.499305

## Sheet: Figure 5b
Figure 5b
SSD from origin by octant in the Limbic network
	Octant 1	Octant 2	Octant 3	Octant 4	Octant 5	Octant 6	Octant 7	Octant 8
Limbic	1.92215	1.27785	0.870097	0.682846	0.608018	0.906325	1.12796	1.88252

## Sheet: Supplementary Figure 2a
Supplementary Figure 2a
Skin conductance responses relative to onset of cues, by condition
CSLOW - SocialLOW
Subject
1	0.0743675	0.0711552	0.0679137	0.0645971	0.0611743	0.0576805	0.0541854	0.0506972	0.0471492	0.0434798	0.0396749	0.0357475	0.0317266	0.0276524	0.0235258	0.0192829	0.0148778	0.0103732	0.00588935	0.00148669	-0.00285147	-0.00716062	-0.011464	-0.0157583	-0.0200043	-0.0241587	-0.0282117	-0.0321779	-0.0360708	-0.0398768	-0.0435386	-0.0470179	-0.0503829	-0.053745	-0.0571134	-0.0604041	-0.063577	-0.066672	-0.0697244	-0.0727272	-0.075684	-0.07864	-0.0816268	-0.0846008	-0.0874728	-0.0901926	-0.0927859	-0.095311	-0.0977898
2	-0.00951643	-0.00919976	-0.00890442	-0.00853533	-0.00805923	-0.00755932	-0.00705342	-0.0064748	-0.00581069	-0.00511679	-0.00443312	-0.00375402	-0.00304463	-0.00228965	-0.00154547	-0.000864287	-0.000199107	0.000520186	0.00129877	0.00208544	0.00281569	0.00348765	0.00413957	0.00474145	0.00523861	0.00563581	0.005928	0.00605835	0.00603283	0.00595832	0.00584966	0.00557069	0.00509276	0.00455898	0.00405432	0.00357303	0.00311451	0.00265469	0.00218562	0.00176555	0.00139612	0.000987169	0.000484278	-9.52386e-05	-0.000673662	-0.00113435	-0.00144571	-0.00170687	-0.00204274
3	0.0163974	0.0156624	0.0149489	0.0141819	0.013341	0.0125219	0.011732	0.0108789	0.00999906	0.00921205	0.00848533	0.00767037	0.00674425	0.00583904	0.00499981	0.00413507	0.00324739	0.00241744	0.00160349	0.000726168	-0.000190089	-0.00108892	-0.00196295	-0.0028539	-0.00378407	-0.0047104	-0.00562183	-0.00655372	-0.00747124	-0.00833395	-0.0091942	-0.0100815	-0.0109575	-0.0118293	-0.0127421	-0.0136863	-0.0146167	-0.0155226	-0.0163881	-0.0171544	-0.0178779	-0.0187632	-0.0198432	-0.0208959	-0.0218012	-0.0226812	-0.0236478	-0.0246264	-0.0255059
4	0.0456616	0.043201	0.0407475	0.0384551	0.0362401	0.0338805	0.0313814	0.028967	0.0266875	0.0243846	0.022022	0.0196902	0.0174003	0.0151008	0.0127523	0.0103734	0.00804038	0.00572528	0.00331923	0.00089183	-0.00141998	-0.00372058	-0.00616191	-0.00863056	-0.0109788	-0.0132908	-0.0156459	-0.017951	-0.0201544	-0.0223347	-0.0245811	-0.0268837	-0.0290967	-0.0311676	-0.0333205	-0.0356801	-0.0379855	-0.0400256	-0.0419524	-0.0439401	-0.0460011	-0.0481665	-0.0504401	-0.0527166	-0.0549239	-0.057034	-0.0590364	-0.0610461	-0.0631708
5	-0.0227925	-0.0220494	-0.0212639	-0.0203945	-0.019488	-0.0185516	-0.0175553	-0.0165687	-0.0156149	-0.014535	-0.0132823	-0.0120632	-0.0109771	-0.00986445	-0.00861833	-0.00732402	-0.00605335	-0.00477739	-0.00347516	-0.00215446	-0.000789829	0.00067232	0.0022425	0.00383267	0.00534044	0.00679908	0.00832637	0.00992798	0.0114961	0.0129989	0.0144944	0.0159569	0.0173152	0.0186422	0.0200601	0.0215085	0.0228238	0.0239993	0.0252039	0.0265526	0.0279592	0.0292285	0.0302625	0.0311706	0.0321591	0.0333063	0.0345148	0.0357009	0.0368817
6	0.0453939	0.0433428	0.0413425	0.0393486	0.0373114	0.0352852	0.0333013	0.0312693	0.0291816	0.027158	0.0252057	0.0231916	0.021054	0.0188567	0.0166732	0.0145011	0.0122642	0.00991197	0.00748506	0.00499615	0.00237367	-0.000347581	-0.00303179	-0.00574826	-0.00869916	-0.0118218	-0.0148664	-0.0177936	-0.0207637	-0.0238367	-0.0269315	-0.0300173	-0.0331371	-0.0362977	-0.0394924	-0.0427401	-0.0460367	-0.0493693	-0.052682	-0.055835	-0.0588516	-0.0620017	-0.0653482	-0.0686375	-0.0717947	-0.0749594	-0.0780901	-0.0810684	-0.084005
7	0.064987	0.0611724	0.0574507	0.0537788	0.0501092	0.0464521	0.0428147	0.03923	0.0357672	0.0323881	0.0289617	0.025461	0.0219739	0.0185586	0.0151875	0.0118079	0.00843407	0.00511185	0.00181805	-0.00146664	-0.00466104	-0.00772337	-0.0107585	-0.0138464	-0.0169304	-0.0199515	-0.0229046	-0.0257459	-0.0284281	-0.0310133	-0.0335874	-0.0361021	-0.0384652	-0.0407209	-0.0429738	-0.0452076	-0.0473328	-0.0493452	-0.0512683	-0.0530317	-0.0546461	-0.0563264	-0.0581465	-0.0598977	-0.0615085	-0.0631385	-0.0647967	-0.0663645	-0.0679001
8	0.0198355	0.0188825	0.0179309	0.0171	0.0162939	0.0153786	0.0143932	0.0134067	0.0124238	0.0114944	0.0106129	0.0096211	0.00845822	0.00729286	0.00626462	0.00531353	0.00433014	0.00329054	0.00222092	0.00115573	0.00012076	-0.000890608	-0.00191969	-0.00302698	-0.00422227	-0.00543012	-0.00660861	-0.0077909	-0.0089877	-0.0102079	-0.0114751	-0.0127133	-0.013828	-0.0149048	-0.0160728	-0.0172745	-0.0184128	-0.0195445	-0.0207128	-0.0217972	-0.0227495	-0.0237706	-0.025017	-0.0263567	-0.0276317	-0.0288768	-0.0301404	-0.0313872	-0.0326133
9	0.00631565	0.00442821	0.00265359	0.00103801	-0.000402643	-0.00171058	-0.00295729	-0.00416902	-0.00527775	-0.00617527	-0.00683858	-0.0073515	-0.00778565	-0.00813122	-0.0083659	-0.00850404	-0.00854192	-0.00844325	-0.00821086	-0.00789586	-0.00751757	-0.0070286	-0.00637444	-0.00555262	-0.00461524	-0.00363056	-0.00258945	-0.0013838	4.67312e-05	0.00167277	0.00348496	0.00545269	0.00746106	0.00944706	0.0114612	0.0135103	0.015467	0.0172361	0.0189563	0.020822	0.0227176	0.0243564	0.0257132	0.0269824	0.0282791	0.0295938	0.0308273	0.0318442	0.0326429
10	0.0158403	0.0144611	0.0130682	0.0116533	0.0102789	0.00902767	0.00788775	0.00681872	0.00584551	0.00494095	0.0039692	0.00288401	0.00183267	0.0009767	0.000322409	-0.000249771	-0.000889302	-0.00163365	-0.00228794	-0.00268574	-0.00301253	-0.00348878	-0.00397599	-0.00427304	-0.00446574	-0.00472879	-0.00503649	-0.0052424	-0.00536645	-0.00556472	-0.00579297	-0.00587315	-0.00586408	-0.00591541	-0.00592234	-0.00575762	-0.00557036	-0.00551147	-0.00545334	-0.00524532	-0.00500334	-0.00491787	-0.00495562	-0.00496627	-0.00495186	-0.0050298	-0.00521162	-0.00541213	-0.00562922
11	-0.177493	-0.17095	-0.164206	-0.156999	-0.149176	-0.140888	-0.132299	-0.123338	-0.113921	-0.10409	-0.0938286	-0.0830706	-0.0718638	-0.0603352	-0.0485877	-0.0366962	-0.0247303	-0.0127678	-0.000868121	0.0109307	0.0225276	0.0337607	0.044532	0.0548314	0.064635	0.073865	0.0824506	0.090351	0.0975191	0.103914	0.109502	0.114208	0.117948	0.120674	0.122339	0.12293	0.122543	0.121274	0.119144	0.11623	0.112667	0.108498	0.103747	0.0986225	0.0934496	0.0884777	0.0838753	0.0797365	0.076082
12	0.018101	0.0172014	0.0162565	0.0152447	0.0142353	0.0133394	0.0125346	0.0116565	0.0106518	0.00966736	0.008777	0.00787683	0.00692389	0.00597467	0.00502652	0.00405741	0.00310252	0.00218554	0.00128098	0.000363794	-0.000562401	-0.0015065	-0.00249546	-0.00349537	-0.00442475	-0.00527547	-0.00612228	-0.00702677	-0.007976	-0.00888644	-0.00971091	-0.0105239	-0.0114051	-0.0123291	-0.0132414	-0.0141154	-0.0149601	-0.0158567	-0.016831	-0.0177125	-0.0183931	-0.019084	-0.020004	-0.0210476	-0.0219987	-0.0228377	-0.023691	-0.0245946	-0.025437
13	0.028325	0.0261039	0.0237681	0.0212892	0.0187139	0.0160774	0.0133508	0.0105301	0.00769509	0.00490727	0.00218432	-0.000439885	-0.00297701	-0.00549662	-0.00795656	-0.0101678	-0.0120304	-0.0136498	-0.0151008	-0.0162383	-0.0169281	-0.0173041	-0.0175256	-0.0174602	-0.0169308	-0.0160419	-0.0149347	-0.0134931	-0.0115866	-0.0093291	-0.00685319	-0.00412804	-0.00116376	0.00189994	0.00495939	0.0079987	0.0109923	0.013835	0.0164113	0.0186949	0.0206432	0.0221274	0.0231207	0.0237276	0.0239869	0.0238752	0.0234146	0.0226276	0.0215272
14	0.00118092	0.00247029	0.0035567	0.00446876	0.00534655	0.00618861	0.00687871	0.0073864	0.00778128	0.00807941	0.00821845	0.00818756	0.00803789	0.00776754	0.00733211	0.00672789	0.00597973	0.00512929	0.00422375	0.00322298	0.00206672	0.000883701	-0.000140713	-0.00106718	-0.00207249	-0.00316096	-0.00421542	-0.0051818	-0.0061368	-0.00716806	-0.00814223	-0.0088046	-0.00914959	-0.00937919	-0.00955123	-0.00957878	-0.00948882	-0.0094102	-0.00933028	-0.00913692	-0.00893518	-0.00894672	-0.00908681	-0.00911138	-0.00903515	-0.00897143	-0.00890335	-0.00886489	-0.008946
15	0.0718463	0.069967	0.0680334	0.0659298	0.063594	0.0611038	0.0584909	0.0556693	0.0525622	0.0491752	0.0455812	0.0418409	0.0379213	0.0337752	0.0294507	0.0249999	0.0203888	0.0156132	0.0107711	0.00593383	0.00106126	-0.00388931	-0.00886867	-0.0138257	-0.0187751	-0.0236843	-0.0284522	-0.0330969	-0.0377613	-0.0424778	-0.0471492	-0.0517478	-0.056319	-0.0608586	-0.0653353	-0.0697451	-0.074088	-0.0783682	-0.0825813	-0.0866853	-0.0906888	-0.0946992	-0.0987855	-0.102918	-0.107028	-0.111025	-0.114892	-0.118744	-0.122626
16	0.0622728	0.0593309	0.0563997	0.0534835	0.0505074	0.0474052	0.0441909	0.040927	0.0376687	0.0344173	0.0311273	0.0278059	0.0245161	0.0212454	0.0179135	0.0145135	0.0111269	0.00784198	0.00467418	0.00150284	-0.00180568	-0.00518291	-0.00846799	-0.01167	-0.0148794	-0.0180761	-0.0212264	-0.0243717	-0.0275422	-0.0307476	-0.0339932	-0.0372378	-0.0404408	-0.0436283	-0.0468547	-0.0501381	-0.053427	-0.0566455	-0.0597619	-0.0627737	-0.0657431	-0.0688113	-0.0719914	-0.0751266	-0.0781711	-0.0812058	-0.084216	-0.0871618	-0.0900795
17	0.0493918	0.0492726	0.0490841	0.0486891	0.0480448	0.0471706	0.0461059	0.0449249	0.0437646	0.0427119	0.0416781	0.0404804	0.0389742	0.0370749	0.0347593	0.0320377	0.0288828	0.0252902	0.021329	0.0169939	0.012248	0.00726351	0.00224709	-0.00286492	-0.00820343	-0.0137324	-0.0193957	-0.0252189	-0.0312106	-0.0372828	-0.0432829	-0.0491362	-0.0548989	-0.0605775	-0.0660071	-0.071008	-0.0755702	-0.0797666	-0.0835388	-0.0867245	-0.0892425	-0.0911255	-0.0924771	-0.09339	-0.0937937	-0.093572	-0.092834	-0.0917752	-0.0904301
18	-0.0343938	-0.0328166	-0.0312633	-0.029804	-0.028376	-0.0269447	-0.0255311	-0.0240845	-0.0225506	-0.0209627	-0.0193748	-0.0178129	-0.0162535	-0.0146163	-0.0128557	-0.0110259	-0.00919287	-0.00732439	-0.00535262	-0.00330064	-0.00121635	0.000944411	0.00321973	0.00553919	0.0078334	0.0101177	0.0124266	0.014773	0.017146	0.0194984	0.0217807	0.0239664	0.0260442	0.0280228	0.0299051	0.0316948	0.0333973	0.0349387	0.0362727	0.0375322	0.0387632	0.0397737	0.0405182	0.0411958	0.0418757	0.0424622	0.0429394	0.0433612	0.0437572
19	-0.0118045	-0.0114319	-0.0109733	-0.0104513	-0.00995159	-0.00954162	-0.00912632	-0.00854373	-0.00783038	-0.00718012	-0.00667859	-0.00623859	-0.00572275	-0.0050996	-0.0044996	-0.00398959	-0.00340873	-0.0026521	-0.00185674	-0.0011215	-0.000378659	0.000412031	0.0012402	0.00211221	0.00298816	0.00382367	0.00465934	0.00551452	0.00631212	0.00701179	0.00766887	0.00831267	0.0089265	0.00952553	0.0101005	0.0106245	0.0111903	0.0118922	0.0126724	0.0134937	0.0143912	0.0153242	0.0162573	0.0172664	0.0184473	0.0198204	0.0212685	0.0226156	0.0238876
20	0.0020034	0.00218729	0.0023328	0.00235381	0.002292	0.00223971	0.00225889	0.00236264	0.00245444	0.00241353	0.00229954	0.00225866	0.00225869	0.00216352	0.00199069	0.00183777	0.001669	0.00144434	0.001254	0.00109976	0.000869584	0.000598435	0.00038617	0.00016665	-0.000138708	-0.000448462	-0.000696081	-0.000959355	-0.00130288	-0.0016904	-0.00210085	-0.00252017	-0.00285757	-0.00310539	-0.00343156	-0.00390511	-0.00439168	-0.00482401	-0.00523785	-0.00558526	-0.0058399	-0.00613647	-0.00657931	-0.00706917	-0.0074561	-0.00777067	-0.00816145	-0.00864141	-0.00909498
21	0.138452	0.129924	0.121453	0.113054	0.104716	0.0964675	0.0883567	0.08037	0.0724856	0.0647249	0.0570898	0.0495789	0.042274	0.0352614	0.0285004	0.0219162	0.0155465	0.00944048	0.00356542	-0.00208988	-0.00754394	-0.0129318	-0.0183708	-0.0238481	-0.0293636	-0.0349642	-0.0406062	-0.0462546	-0.0520791	-0.0582413	-0.0646052	-0.0709625	-0.0773704	-0.0840166	-0.0909055	-0.0978577	-0.104761	-0.111703	-0.118781	-0.125921	-0.133037	-0.140149	-0.147211	-0.154081	-0.160664	-0.166898	-0.172727	-0.178137	-0.183099
22	0.000561973	0.000586905	0.000622699	0.000736525	0.000844521	0.000832701	0.000774738	0.000782149	0.000827639	0.000865079	0.000868164	0.000784623	0.000661751	0.00061748	0.000636668	0.000624146	0.00054584	0.000426796	0.000346709	0.000333149	0.000273528	0.000132832	3.10626e-05	-1.08341e-05	-7.14726e-05	-0.000162787	-0.00029069	-0.000441514	-0.000516332	-0.000514776	-0.000574455	-0.000727694	-0.000888737	-0.00102827	-0.00114899	-0.00122003	-0.00127394	-0.00141808	-0.00164371	-0.00178538	-0.00178463	-0.00182643	-0.00207636	-0.00243566	-0.00270012	-0.00284929	-0.00301528	-0.00323798	-0.00345047
23	-0.00538796	-0.00671427	-0.00796543	-0.00916626	-0.0102747	-0.0112698	-0.0121886	-0.013001	-0.0136205	-0.0140007	-0.0141477	-0.014156	-0.0141495	-0.0140949	-0.0138562	-0.0134122	-0.0128205	-0.0120724	-0.0111318	-0.00996566	-0.00848912	-0.00667206	-0.00464158	-0.00248404	-0.000119634	0.00246065	0.00508853	0.00765479	0.0102165	0.0128163	0.0153358	0.0175977	0.0195577	0.0212615	0.0226612	0.0236709	0.0242932	0.0245566	0.0244909	0.0241402	0.0234206	0.0220981	0.0200785	0.0175768	0.0148496	0.0118979	0.00858507	0.00489325	0.000903233
24	0.00189277	0.00170662	0.00156771	0.0015282	0.00147982	0.00140818	0.00146201	0.00160729	0.0016451	0.00161964	0.00170006	0.00178351	0.00171744	0.0016379	0.00168421	0.00172112	0.00160277	0.00141361	0.00129717	0.00124195	0.00114144	0.000969454	0.000810259	0.000690167	0.000473363	0.000102723	-0.000243985	-0.000468423	-0.000699323	-0.0010216	-0.00139623	-0.00177339	-0.00213909	-0.00255193	-0.00304404	-0.00353405	-0.00400132	-0.00451856	-0.00504556	-0.005467	-0.00580293	-0.00621715	-0.00682451	-0.00752679	-0.00812961	-0.0086034	-0.0090811	-0.00965369	-0.0102722
25	0.0033683	0.00310627	0.00284225	0.00266382	0.00253872	0.00236156	0.00207946	0.00177864	0.00160406	0.0015736	0.00152597	0.00133246	0.00106804	0.00085904	0.000719194	0.000594464	0.000426296	0.000219418	6.0007e-05	-4.72799e-05	-0.000196884	-0.000363115	-0.000450434	-0.000520265	-0.000665372	-0.00084244	-0.00101953	-0.00122184	-0.00141445	-0.00155962	-0.00167775	-0.00177876	-0.00188243	-0.0020312	-0.00218787	-0.00228556	-0.00238464	-0.00257905	-0.00278357	-0.00282949	-0.00276361	-0.00283067	-0.00311066	-0.00340797	-0.00356419	-0.00363822	-0.00373917	-0.00388609	-0.00405103
26	-0.010076	-0.0102919	-0.0104532	-0.0103749	-0.0101126	-0.00980871	-0.00946353	-0.00898442	-0.00834172	-0.00752902	-0.00656261	-0.00560469	-0.00482589	-0.00411729	-0.00324818	-0.00226179	-0.00135823	-0.000525348	0.000354133	0.00123795	0.00205457	0.00284665	0.00362023	0.00431812	0.00496156	0.00555137	0.00597537	0.00625115	0.0065651	0.00693126	0.00718708	0.00731924	0.00744499	0.00757959	0.00763912	0.00757449	0.00741718	0.00722182	0.00702369	0.00686528	0.00673372	0.00648853	0.00604375	0.0055472	0.00519438	0.00498182	0.00478127	0.00451039	0.00414994
27	0.0539744	0.0525062	0.0509135	0.0491022	0.047059	0.044857	0.042517	0.0400504	0.0375108	0.0348934	0.0321351	0.0292283	0.0262304	0.0231936	0.020117	0.0169552	0.0136789	0.0103013	0.00685807	0.00340331	7.71155e-06	-0.00330721	-0.00664406	-0.0101169	-0.0136523	-0.0170728	-0.0203645	-0.0236831	-0.027112	-0.0305685	-0.0339621	-0.0373024	-0.0406001	-0.0437988	-0.0468841	-0.0499471	-0.0530609	-0.0561742	-0.059185	-0.0620564	-0.06484	-0.0676434	-0.0705395	-0.0734759	-0.076352	-0.079147	-0.0818904	-0.0846127	-0.087354
28	0.00447107	0.00428464	0.00408699	0.00387638	0.00364194	0.00342544	0.00322758	0.0029909	0.00274861	0.00254466	0.00230146	0.00198434	0.00168329	0.00145968	0.00129177	0.00111923	0.000901779	0.000687782	0.000533981	0.000378476	0.000120748	-0.000223291	-0.000538778	-0.000772752	-0.000984743	-0.00121728	-0.0014724	-0.00179466	-0.00216213	-0.00243733	-0.00261049	-0.0028191	-0.00308263	-0.00333394	-0.00358147	-0.00381131	-0.00397547	-0.0041356	-0.00434108	-0.00446629	-0.00445055	-0.00450284	-0.00477987	-0.00509729	-0.00523968	-0.00529387	-0.00543997	-0.00568007	-0.00592191
29	0.0512695	0.0481101	0.044971	0.0418641	0.0387777	0.035685	0.0326626	0.029801	0.027025	0.0242214	0.0214234	0.0187054	0.0160293	0.0133029	0.010549	0.00788475	0.00531279	0.00274279	0.000174825	-0.0023595	-0.00488912	-0.0074042	-0.00985156	-0.0122309	-0.0145536	-0.0167945	-0.0189469	-0.021001	-0.0229061	-0.0246834	-0.0264228	-0.0280777	-0.0295216	-0.0307739	-0.0318609	-0.0326713	-0.0332235	-0.0337242	-0.0341979	-0.0344181	-0.0342946	-0.0340376	-0.0338467	-0.0336719	-0.0333728	-0.0329144	-0.0323679	-0.0318327	-0.0313502
30	-0.00247682	-0.00263933	-0.00283975	-0.00308075	-0.00324234	-0.00329973	-0.00332517	-0.00337104	-0.00344902	-0.00353637	-0.00360043	-0.00362203	-0.00358199	-0.00349525	-0.00341826	-0.00334206	-0.00318711	-0.00295206	-0.00272545	-0.00253056	-0.00229908	-0.00200024	-0.00166363	-0.00127526	-0.000781188	-0.000203366	0.000372675	0.000930754	0.00153113	0.00220197	0.00291497	0.00363902	0.00436658	0.00513207	0.00600723	0.00699919	0.00799734	0.00893336	0.00990213	0.0110099	0.0122156	0.0133918	0.0144693	0.0155087	0.0166138	0.017772	0.0189072	0.0200759	0.0213728
31	-0.00714852	-0.00722133	-0.00720238	-0.00711572	-0.00698808	-0.00676483	-0.00644381	-0.00608993	-0.00567199	-0.00512305	-0.00449104	-0.00386749	-0.00326291	-0.00263884	-0.00197952	-0.00127157	-0.00049713	0.000298483	0.00102914	0.00168795	0.00233783	0.00296897	0.00347759	0.0038278	0.0041184	0.00441672	0.00464772	0.00473904	0.00477137	0.00486719	0.00498116	0.00495819	0.00478031	0.00455537	0.00431152	0.00402648	0.00374676	0.00347555	0.00311189	0.0026427	0.00218583	0.00176563	0.0012661	0.000642142	-2.46857e-05	-0.000691017	-0.00139383	-0.00212804	-0.00283021
32	-0.0143361	-0.0125848	-0.0109356	-0.00937546	-0.00788733	-0.00650769	-0.00530453	-0.00409107	-0.00270958	-0.00140538	-0.000418388	0.000296651	0.000833622	0.00134651	0.00200809	0.00273049	0.00327177	0.00354846	0.00369834	0.00389736	0.00410527	0.00417508	0.00416479	0.00418404	0.00416941	0.00407392	0.0039242	0.00369487	0.00342906	0.00324114	0.00305309	0.00267712	0.0021882	0.00184696	0.00165934	0.00140316	0.00105838	0.000745507	0.000366005	-0.000234915	-0.000909706	-0.00138357	-0.00170963	-0.0022276	-0.00299371	-0.00359847	-0.00377532	-0.0038549	-0.00425243
33	-0.0746736	-0.071773	-0.0684622	-0.0647898	-0.0610254	-0.0572404	-0.0536991	-0.0499023	-0.0460111	-0.0422715	-0.0383415	-0.034454	-0.0302331	-0.0255731	-0.0206697	-0.01564	-0.0105966	-0.00547113	-0.000616253	0.00420634	0.00895962	0.0134276	0.0178943	0.0223203	0.0258263	0.0289753	0.0315762	0.0339533	0.0362828	0.0386893	0.0409727	0.0430673	0.0453929	0.0479422	0.0504322	0.0526453	0.0547232	0.0565611	0.0581827	0.0594126	0.060502	0.0616116	0.0623419	0.0627619	0.0629706	0.0631523	0.0632967	0.0636207	0.0642283
34	0.0465991	0.044274	0.041896	0.0396086	0.0372546	0.0348421	0.0324485	0.0301184	0.0277385	0.0252509	0.0228874	0.0204978	0.0180557	0.0155422	0.0132912	0.0108676	0.00843217	0.0061575	0.00379943	0.00135096	-0.00107965	-0.00359572	-0.0060042	-0.00854151	-0.0109803	-0.0133562	-0.0156767	-0.0180481	-0.0205666	-0.023031	-0.0255031	-0.027791	-0.0301003	-0.0326178	-0.0350906	-0.0372998	-0.039523	-0.0418628	-0.0439808	-0.0462634	-0.0486948	-0.050673	-0.0527484	-0.0551797	-0.0575818	-0.0599184	-0.0622478	-0.064512	-0.0666234
35	0.0191379	0.0179703	0.016793	0.0156297	0.0144294	0.0132002	0.0120743	0.0108324	0.00970932	0.00866177	0.00756584	0.00667312	0.00559293	0.00468785	0.00370091	0.00283394	0.00181165	0.000845482	-0.000119386	-0.0010051	-0.0021076	-0.0029328	-0.00360836	-0.00431389	-0.00502491	-0.00575394	-0.00660899	-0.00724458	-0.00789867	-0.0086021	-0.00925619	-0.00997597	-0.0104219	-0.0109162	-0.0114519	-0.0119676	-0.0125191	-0.01302	-0.0134806	-0.0139204	-0.0143673	-0.0146085	-0.0151167	-0.0158462	-0.0165191	-0.0168928	-0.0173686	-0.0179393	-0.0185082
36	-0.138385	-0.129977	-0.120979	-0.11139	-0.101199	-0.090283	-0.0790909	-0.0677147	-0.0564027	-0.0451893	-0.0340128	-0.0232152	-0.0130115	-0.00336863	0.00534738	0.0135386	0.0210999	0.0279497	0.0342426	0.0396286	0.0445001	0.0484425	0.0514271	0.0538679	0.0557386	0.0570554	0.0576216	0.0574208	0.0559966	0.0538541	0.051237	0.0483233	0.0449718	0.0413352	0.0373041	0.0330582	0.0282126	0.0229297	0.0174054	0.0117099	0.00574135	-0.00041959	-0.00690788	-0.0137875	-0.0206034	-0.0271834	-0.033425	-0.0392789	-0.0445378
CSLOW - SocialHIGH
Subject
1	0.0327162	0.0312363	0.0296191	0.027837	0.0259247	0.0239616	0.0219997	0.0200201	0.0179636	0.0158141	0.0136425	0.0115374	0.00951736	0.00755356	0.00564363	0.00379872	0.00199808	0.000225241	-0.00148524	-0.00309123	-0.00459984	-0.00604911	-0.00746697	-0.00885752	-0.0101897	-0.0114058	-0.0124883	-0.0135072	-0.0145471	-0.0155981	-0.0165753	-0.0174277	-0.0181687	-0.0188193	-0.0193736	-0.0198189	-0.0201607	-0.0204029	-0.0205124	-0.0204632	-0.0203249	-0.0202151	-0.0201286	-0.0199253	-0.0195243	-0.0189952	-0.0184326	-0.0178639	-0.0173012
2	0.00690052	0.00582349	0.00475591	0.00371015	0.00273477	0.0018649	0.0010278	0.00011513	-0.000822577	-0.00159129	-0.0021571	-0.00272565	-0.00338333	-0.00396728	-0.00439215	-0.0047158	-0.00489717	-0.004867	-0.00470837	-0.0045018	-0.00417399	-0.00366005	-0.00307211	-0.00254543	-0.002005	-0.00132409	-0.000593078	5.07364e-05	0.000632321	0.00118418	0.00169914	0.0022302	0.00274356	0.00309154	0.00328862	0.00349827	0.00372913	0.00382159	0.00370912	0.00349218	0.00323032	0.00284615	0.00230998	0.00168535	0.000955246	9.14947e-05	-0.00079123	-0.00160484	-0.00239526
3	0.00282171	0.00273739	0.00274239	0.00264039	0.00245406	0.00235284	0.00229406	0.00213012	0.0019264	0.00181878	0.00174651	0.0016072	0.00145808	0.00137954	0.00133387	0.00124087	0.00108886	0.000942059	0.000818269	0.000638442	0.00040693	0.000236915	0.000106121	-0.000104833	-0.000363657	-0.000573836	-0.000759338	-0.000995282	-0.00131054	-0.00166172	-0.00195594	-0.00218343	-0.00243268	-0.00271244	-0.00295444	-0.00317876	-0.00345535	-0.00378122	-0.00410838	-0.00438998	-0.00461154	-0.0048455	-0.0051759	-0.00555537	-0.0058481	-0.00601993	-0.00620522	-0.00651776	-0.00685673
4	0.0485826	0.0466886	0.044731	0.0426689	0.0404729	0.0381803	0.0359225	0.0337426	0.0315293	0.0291835	0.026716	0.0241755	0.0215444	0.0187964	0.0160301	0.013355	0.0107057	0.00794783	0.00506562	0.00216127	-0.000676884	-0.00348319	-0.00631424	-0.00910932	-0.011828	-0.0145489	-0.0172872	-0.0199863	-0.0227075	-0.0255324	-0.0283712	-0.0311039	-0.0337526	-0.0363948	-0.0390985	-0.0419306	-0.0448617	-0.0477451	-0.0504612	-0.0530066	-0.0555075	-0.0581577	-0.0610118	-0.0639177	-0.066731	-0.0694363	-0.072073	-0.0747027	-0.0774067
5	-0.013052	-0.0127504	-0.0124564	-0.0120905	-0.0115929	-0.01098	-0.010337	-0.00973038	-0.0091262	-0.00845521	-0.00773995	-0.00703274	-0.00633377	-0.00562682	-0.00487095	-0.00407241	-0.00335741	-0.0027723	-0.00218004	-0.00145685	-0.000603208	0.000303848	0.00120055	0.00210298	0.00302736	0.00395199	0.0049146	0.00592519	0.00684709	0.00762325	0.00842911	0.00937575	0.0103243	0.011166	0.0119802	0.0128025	0.0135266	0.0140547	0.0143936	0.0146678	0.0149746	0.0151917	0.0151845	0.0151077	0.0151748	0.015338	0.0154656	0.0155752	0.015712
6	0.0306759	0.0288621	0.0270916	0.0253166	0.02348	0.0216387	0.0198437	0.0180448	0.0162553	0.0145339	0.0128168	0.0110753	0.00942063	0.00783294	0.00615841	0.00443592	0.00282645	0.0013279	-0.000127109	-0.0015224	-0.00287768	-0.00425114	-0.00561497	-0.00692753	-0.00820598	-0.00945936	-0.0106751	-0.0118269	-0.0129025	-0.0139611	-0.0150366	-0.0160856	-0.0171169	-0.0181432	-0.0190903	-0.0199502	-0.0207794	-0.0215701	-0.0223492	-0.0231638	-0.0239321	-0.024571	-0.0251065	-0.025535	-0.0257923	-0.0258693	-0.0258213	-0.0256758	-0.0253837
7	0.0506372	0.048717	0.0467432	0.0447194	0.0426346	0.0404341	0.0381082	0.0357668	0.0334727	0.0311288	0.0286894	0.0262353	0.0237854	0.0212843	0.0187189	0.016099	0.0134381	0.0107879	0.00815397	0.00542315	0.00251557	-0.000516917	-0.00363831	-0.00686118	-0.0101231	-0.0133476	-0.016581	-0.019929	-0.0234034	-0.0269263	-0.0304757	-0.0340888	-0.0377266	-0.0413293	-0.0449204	-0.0484808	-0.0519581	-0.0554709	-0.0591026	-0.0626128	-0.0658354	-0.0690337	-0.0724468	-0.0759401	-0.0793214	-0.0825935	-0.0858565	-0.0891549	-0.0924148
8	0.0176728	0.0163874	0.0152358	0.0141442	0.0130462	0.0119381	0.0108841	0.00986878	0.00880129	0.00774326	0.00681884	0.0059692	0.00508034	0.00418312	0.00336067	0.00259215	0.00181041	0.00104068	0.000322797	-0.000389054	-0.00108995	-0.00172023	-0.00232492	-0.00294866	-0.00356653	-0.00425941	-0.00509839	-0.00592492	-0.00659473	-0.00722414	-0.00795418	-0.00872516	-0.00945318	-0.0102129	-0.0110962	-0.0120386	-0.0129136	-0.0137089	-0.0144768	-0.0151797	-0.0158071	-0.0165257	-0.0174416	-0.0184234	-0.019322	-0.0201112	-0.0208381	-0.0215934	-0.0224235
9	-0.0135873	-0.013579	-0.0131871	-0.0123949	-0.0112999	-0.00999461	-0.00852007	-0.00695435	-0.00538	-0.00383616	-0.00239614	-0.00114943	-8.37989e-05	0.000896253	0.00184548	0.00270869	0.00335682	0.00374212	0.00398664	0.00420263	0.00435038	0.00438316	0.0043226	0.00416111	0.00390742	0.00364445	0.00338522	0.00307784	0.00281731	0.00274001	0.00276724	0.00278786	0.00289657	0.00321075	0.00370693	0.00433248	0.00506584	0.00586049	0.00667338	0.00753306	0.00844065	0.00922747	0.00972645	0.0100522	0.0103945	0.0106393	0.0106058	0.0104092	0.0101563
10	-0.00226568	-0.00303656	-0.00389767	-0.00472639	-0.00548506	-0.00618797	-0.00683655	-0.00744263	-0.00799101	-0.00839563	-0.00864264	-0.00889299	-0.00924376	-0.00953283	-0.00955713	-0.00930175	-0.00888945	-0.00846789	-0.00807707	-0.00757724	-0.00686601	-0.00604174	-0.00518942	-0.00423439	-0.00309007	-0.0017818	-0.000418276	0.000955228	0.00243558	0.00409759	0.00590953	0.00788454	0.0100704	0.0124023	0.014778	0.0172093	0.0197789	0.0225254	0.02545	0.0285728	0.0318447	0.0350748	0.0381572	0.0412531	0.0445101	0.0478231	0.051055	0.0542014	0.0572729
11	-0.147643	-0.146443	-0.145748	-0.145398	-0.145056	-0.144474	-0.143545	-0.142257	-0.140692	-0.13887	-0.136614	-0.133702	-0.129992	-0.125243	-0.1191	-0.111329	-0.10186	-0.0906775	-0.0778415	-0.0634926	-0.0478249	-0.0310959	-0.0134452	0.0052702	0.0251644	0.0459329	0.0669831	0.0877914	0.107969	0.127175	0.145262	0.162423	0.178914	0.194755	0.20996	0.224774	0.239361	0.253546	0.267092	0.279971	0.292084	0.303098	0.312932	0.321993	0.330592	0.338573	0.345679	0.351781	0.356749
12	0.0287126	0.0273193	0.0258167	0.0242434	0.0227528	0.0214061	0.0200545	0.0185229	0.0168826	0.0153405	0.0139093	0.0124581	0.0109713	0.00949741	0.00803969	0.00660804	0.00516371	0.00361725	0.00200745	0.000456231	-0.0010318	-0.00251999	-0.00401034	-0.00548724	-0.0069724	-0.00847254	-0.00995213	-0.0113895	-0.0127911	-0.0141551	-0.0155002	-0.0168702	-0.018259	-0.0196567	-0.0210998	-0.0225426	-0.0238776	-0.02513	-0.026392	-0.0276698	-0.0289662	-0.0303111	-0.0316602	-0.0329618	-0.0342688	-0.0356332	-0.0370052	-0.0383235	-0.0395886
13	0.0329199	0.0323447	0.0316501	0.0307579	0.0296623	0.0284755	0.027239	0.025816	0.0240927	0.0221629	0.0201728	0.0181234	0.0159355	0.01361	0.0112445	0.00890883	0.00656806	0.00415196	0.00164687	-0.000890483	-0.00341442	-0.00592902	-0.00837047	-0.0106452	-0.0128232	-0.014978	-0.0169838	-0.0187366	-0.020255	-0.0215378	-0.0226314	-0.0236261	-0.0244588	-0.0250064	-0.0253209	-0.0255499	-0.0257547	-0.0259471	-0.0261729	-0.0264507	-0.0267718	-0.0272348	-0.0279912	-0.0290144	-0.0301483	-0.0313572	-0.0326965	-0.0341567	-0.0357182
14	0.0287738	0.0274732	0.0260282	0.0245325	0.0230113	0.0213237	0.0194787	0.0176836	0.0160164	0.0143457	0.0125642	0.0107303	0.00896227	0.00727407	0.00558478	0.00385275	0.00212815	0.000444606	-0.00127999	-0.00309706	-0.00488548	-0.00654353	-0.00811987	-0.00963383	-0.0110009	-0.0121661	-0.0131575	-0.0140164	-0.0147557	-0.0153794	-0.0158498	-0.016094	-0.016136	-0.0160578	-0.0158325	-0.0154653	-0.0151711	-0.0151145	-0.01519	-0.0152616	-0.0153814	-0.015679	-0.016207	-0.0169254	-0.0177623	-0.0186343	-0.0194743	-0.0203548	-0.0214353
15	0.0886466	0.0836524	0.0787288	0.0738933	0.0690156	0.0640906	0.0592212	0.054418	0.0496297	0.0448771	0.0402169	0.0356083	0.0309632	0.0263116	0.0217115	0.0171273	0.0125981	0.00821511	0.00388973	-0.000485636	-0.00484036	-0.00914407	-0.0134593	-0.0177207	-0.0218378	-0.025904	-0.0300187	-0.0340975	-0.0380369	-0.0418957	-0.0457969	-0.0497323	-0.0535635	-0.0572381	-0.0608748	-0.0645531	-0.0682067	-0.0717649	-0.0751908	-0.0784533	-0.081629	-0.0848822	-0.0882771	-0.0917406	-0.0951603	-0.0984544	-0.10163	-0.104757	-0.107844
16	0.0425045	0.0396526	0.0366921	0.0338266	0.0311074	0.0284183	0.0257104	0.0230209	0.0203554	0.0177341	0.0152234	0.0128236	0.0104826	0.00821366	0.00603599	0.00392781	0.00194324	0.00016115	-0.0014634	-0.00299167	-0.00441109	-0.00574033	-0.00702758	-0.00830013	-0.00958046	-0.0108393	-0.0120361	-0.013241	-0.0145428	-0.0159329	-0.0173973	-0.0189528	-0.0205956	-0.0223003	-0.0240009	-0.0256862	-0.0275237	-0.0296096	-0.031773	-0.0338874	-0.0360535	-0.0383744	-0.0408355	-0.0433773	-0.0459872	-0.0486983	-0.0514657	-0.0542178	-0.0570073
17	0.0622483	0.0604965	0.0587519	0.057024	0.0552376	0.053298	0.0511996	0.0489808	0.0466245	0.0440812	0.0413244	0.0383293	0.0351151	0.0317788	0.028356	0.0247523	0.0208667	0.016706	0.0124106	0.00811886	0.00378116	-0.000719482	-0.00533984	-0.00998229	-0.0146507	-0.0193551	-0.0240681	-0.0288108	-0.0335897	-0.0383007	-0.0428599	-0.0473517	-0.0518838	-0.0563759	-0.0606931	-0.0648858	-0.0690698	-0.0732146	-0.0772306	-0.0810999	-0.0848557	-0.0885992	-0.0924554	-0.0963817	-0.100205	-0.103901	-0.107599	-0.111315	-0.114922
18	-6.54083e-05	0.00130642	0.00260088	0.00375085	0.00471856	0.00552784	0.00617573	0.00665954	0.00701388	0.00724132	0.00731971	0.00727105	0.00714471	0.00698855	0.00685212	0.00675179	0.00664427	0.00647637	0.00622668	0.00588116	0.00544912	0.00501334	0.00464103	0.00425139	0.0036934	0.00290283	0.00188524	0.000641836	-0.000797271	-0.00235949	-0.00402141	-0.00584169	-0.00784772	-0.00998377	-0.0122118	-0.0145488	-0.016999	-0.0195368	-0.0221197	-0.0246966	-0.0272695	-0.0299189	-0.0327006	-0.0355453	-0.038331	-0.0410496	-0.0437877	-0.0465427	-0.0492308
19	0.0166541	0.0156875	0.0147227	0.0137491	0.0128563	0.012081	0.0113037	0.0104216	0.00950539	0.0086686	0.00789569	0.00709492	0.00623484	0.00535703	0.00447832	0.0035584	0.00260424	0.00170854	0.00091332	0.000150412	-0.000626992	-0.00140931	-0.00223617	-0.00312338	-0.00395567	-0.00467958	-0.00542088	-0.00623649	-0.00702687	-0.00778797	-0.00863592	-0.00953943	-0.0103428	-0.0110697	-0.011879	-0.0127494	-0.013556	-0.0143404	-0.0151559	-0.0158738	-0.0164638	-0.0171455	-0.018021	-0.0189142	-0.0196882	-0.0203956	-0.021099	-0.0217825	-0.0224298
20	0.00691903	0.00657464	0.00618354	0.00573227	0.00539479	0.00515385	0.00481112	0.00438744	0.00404334	0.00376004	0.00341241	0.00299175	0.00259369	0.00226222	0.001948	0.0015971	0.00120085	0.000804543	0.000478979	0.000192429	-0.000189111	-0.000675367	-0.00110075	-0.00136942	-0.00158595	-0.0018923	-0.00227906	-0.00263974	-0.00296373	-0.00334639	-0.00378579	-0.00412846	-0.00433079	-0.00458068	-0.00500278	-0.00548381	-0.00588777	-0.00619843	-0.00642549	-0.00657621	-0.00675465	-0.00710065	-0.00756274	-0.00795257	-0.00824391	-0.00854046	-0.00883756	-0.0091008	-0.00940578
21	0.173619	0.165453	0.157259	0.148939	0.140544	0.132121	0.123606	0.114998	0.106351	0.0975665	0.0885519	0.0794603	0.070429	0.061319	0.0520164	0.0426456	0.0332895	0.0238439	0.0142481	0.00462739	-0.00483743	-0.0141242	-0.0234144	-0.0328718	-0.0424451	-0.0519601	-0.0613159	-0.0705445	-0.079754	-0.0890117	-0.098261	-0.107402	-0.116393	-0.125215	-0.13381	-0.142013	-0.149621	-0.156586	-0.162906	-0.168402	-0.17292	-0.176526	-0.17925	-0.180901	-0.181222	-0.180105	-0.177552	-0.173488	-0.167818
22	-9.58976e-05	-3.75563e-05	7.54697e-06	-2.8356e-05	-6.85728e-05	-4.6044e-05	3.93755e-05	9.87848e-05	3.87459e-05	-6.69713e-05	-9.3655e-05	-7.82213e-05	-9.3324e-05	-0.000107022	-0.000113616	-0.00016677	-0.000213789	-0.000143947	-8.9513e-06	5.5919e-05	5.82179e-05	6.52951e-05	5.32039e-05	1.82538e-05	3.93315e-05	0.000115295	0.000139759	7.79034e-05	7.84373e-06	5.06006e-06	6.4633e-05	0.00010117	6.31893e-05	3.10312e-05	7.12343e-05	0.000103931	6.33638e-05	1.04645e-05	2.73221e-06	3.04083e-05	5.79237e-05	2.0065e-05	-9.5975e-05	-0.000194674	-0.000254926	-0.000371685	-0.000521472	-0.000591904	-0.000614017
23	-5.43056e-05	-0.00193306	-0.00366067	-0.00529221	-0.00693477	-0.00850676	-0.00986468	-0.0110229	-0.0120639	-0.0129913	-0.0137766	-0.0144002	-0.0147901	-0.0148485	-0.0145707	-0.0140288	-0.0132282	-0.0121309	-0.0108128	-0.00941263	-0.0079278	-0.00624682	-0.00438147	-0.00248027	-0.000611309	0.00127634	0.00321198	0.00521445	0.00733368	0.0095427	0.0117361	0.013857	0.0158925	0.0178138	0.0196072	0.0212826	0.0228316	0.0242328	0.0254928	0.026646	0.0277002	0.0285835	0.0291997	0.0295273	0.0295861	0.0293796	0.0289539	0.0283957	0.0277063
24	0.00295577	0.00276586	0.00259872	0.00242401	0.00219093	0.00194454	0.00175719	0.00158851	0.00133628	0.00102236	0.000772572	0.000579002	0.000324587	3.87429e-05	-0.000144093	-0.000248688	-0.00045218	-0.000800934	-0.00113008	-0.00132301	-0.0014379	-0.0015417	-0.0016403	-0.00172844	-0.00177494	-0.00175791	-0.0017086	-0.00164933	-0.00156275	-0.00141257	-0.00118979	-0.000971685	-0.000819785	-0.000669076	-0.000450548	-0.000174417	0.000138831	0.000453991	0.000722799	0.000974008	0.00126995	0.00155034	0.00168921	0.00171873	0.00179174	0.00193013	0.00203601	0.00209311	0.00212749
25	0.00426877	0.00405452	0.00389061	0.00365278	0.00333519	0.00303159	0.00281223	0.00264781	0.00244937	0.0021913	0.00194173	0.00175275	0.00159267	0.00140112	0.00115507	0.000875631	0.00061238	0.000412593	0.000265112	0.000100091	-0.000115209	-0.000333666	-0.000531872	-0.000758693	-0.00101468	-0.00122688	-0.0013903	-0.00156415	-0.00175906	-0.00197815	-0.00224897	-0.00254182	-0.00280071	-0.0030085	-0.00313906	-0.00320872	-0.00335276	-0.00363037	-0.00387694	-0.00396282	-0.00400842	-0.00417102	-0.00442147	-0.0046468	-0.00482256	-0.00499194	-0.00515736	-0.00530744	-0.0054714
26	-0.00301746	-0.00292573	-0.00281006	-0.002666	-0.00248794	-0.00231215	-0.00217544	-0.00204453	-0.00187368	-0.00169571	-0.00159303	-0.00156372	-0.001501	-0.00136655	-0.00125344	-0.00120098	-0.00112692	-0.00101109	-0.000921793	-0.000853308	-0.000779443	-0.000735729	-0.000671034	-0.000486881	-0.000255307	-8.34259e-05	0.000109004	0.000422395	0.000797462	0.00116852	0.00158744	0.0020702	0.00252253	0.0029192	0.00335389	0.00386839	0.00440014	0.00488425	0.00535919	0.00594974	0.00662675	0.00715132	0.00747315	0.00783715	0.0083354	0.00882516	0.00928386	0.00978313	0.0102611
27	-0.050805	-0.0511058	-0.051386	-0.051624	-0.0516851	-0.0514873	-0.0510034	-0.0501529	-0.0488221	-0.0469218	-0.0443966	-0.0412389	-0.0374922	-0.0332052	-0.0283725	-0.0229912	-0.0171787	-0.0111469	-0.00509205	0.000855093	0.00664787	0.0122697	0.017625	0.0225721	0.0270772	0.03119	0.0348423	0.0379008	0.0404332	0.042614	0.0444181	0.0457363	0.046658	0.0473423	0.0478028	0.0480307	0.0481074	0.0480936	0.0480069	0.0478843	0.0477178	0.0474444	0.0470724	0.0466597	0.046186	0.045599	0.0449053	0.0441297	0.0432749
28	0.0043726	0.00401675	0.00369182	0.00337734	0.00310744	0.00285816	0.00257727	0.00233631	0.00221861	0.00215792	0.00203446	0.00180675	0.0015357	0.00132386	0.00119446	0.00107637	0.00091607	0.000728921	0.000543031	0.000338415	8.45172e-05	-0.000183783	-0.000413535	-0.000626772	-0.000878516	-0.00116902	-0.00146543	-0.00175924	-0.00204213	-0.00228625	-0.00249526	-0.0026965	-0.00288065	-0.00301578	-0.00308502	-0.00312555	-0.00324104	-0.00346416	-0.00367616	-0.00379199	-0.00386425	-0.00395606	-0.00411174	-0.00438297	-0.00470023	-0.00489006	-0.004941	-0.00501658	-0.00517595
29	0.0283265	0.0266226	0.024797	0.0229081	0.0210927	0.0193753	0.0176753	0.0159686	0.0143107	0.0127251	0.0112164	0.00980963	0.00846545	0.00709998	0.00572722	0.00444625	0.00331278	0.00229587	0.00131036	0.000282264	-0.000771729	-0.00178035	-0.00275794	-0.00381857	-0.00501552	-0.00625971	-0.00746483	-0.00866582	-0.00991004	-0.0111791	-0.0124927	-0.0139425	-0.0155533	-0.0172074	-0.0188116	-0.0204807	-0.0223749	-0.0244259	-0.0264467	-0.0284091	-0.0304256	-0.032579	-0.0348947	-0.0373628	-0.0399	-0.0423999	-0.0448622	-0.0473814	-0.0500284
30	0.0147975	0.0139835	0.0130877	0.012161	0.0113035	0.0105267	0.00973946	0.00888098	0.00800773	0.00719061	0.00640648	0.00560212	0.00477306	0.00395413	0.00318833	0.00248797	0.00181947	0.001135	0.000415971	-0.000311524	-0.00103131	-0.00176548	-0.00250014	-0.00318649	-0.00382754	-0.00444547	-0.00503973	-0.00564114	-0.00626394	-0.00685711	-0.00742313	-0.00801665	-0.008604	-0.00912522	-0.00960884	-0.0100952	-0.0105951	-0.0111521	-0.0117501	-0.0122212	-0.0125018	-0.0128208	-0.013357	-0.0139884	-0.0145702	-0.0151137	-0.0156359	-0.0161198	-0.0165832
31	0.0123491	0.0115105	0.0107214	0.00998891	0.00925781	0.00845587	0.00761569	0.00686073	0.00622746	0.00563683	0.00501591	0.00436045	0.00371578	0.00310717	0.0025114	0.00191078	0.00131106	0.000727311	0.000173913	-0.000382629	-0.000976556	-0.00153674	-0.00200238	-0.00246436	-0.00300718	-0.00357217	-0.00408741	-0.0045551	-0.0050017	-0.00546251	-0.00595819	-0.00644929	-0.0068895	-0.00729701	-0.00770198	-0.0080904	-0.00847014	-0.00887897	-0.0092477	-0.00942622	-0.00942044	-0.0094046	-0.00946418	-0.00951215	-0.00944888	-0.00927537	-0.00905075	-0.0087776	-0.0083857
32	-0.00366422	-0.00394084	-0.00424865	-0.00438202	-0.0043461	-0.00430949	-0.00424818	-0.0040911	-0.00390553	-0.00365847	-0.00319487	-0.00249957	-0.00174982	-0.00117087	-0.000811448	-0.000406312	0.000338735	0.00131949	0.00213934	0.00261567	0.0029769	0.00345209	0.00385681	0.00398649	0.00410595	0.00444907	0.00476059	0.00478159	0.00452414	0.0040145	0.00334481	0.00271525	0.00216286	0.00161338	0.00108349	0.000482425	-0.000420408	-0.0015912	-0.00266437	-0.0034201	-0.0041841	-0.00546739	-0.00716176	-0.00867156	-0.00986442	-0.0111276	-0.0125583	-0.0138384	-0.0149289
33	0.0282128	0.0279766	0.0267097	0.0255807	0.0250671	0.0247682	0.0246388	0.0250675	0.0256948	0.0257986	0.0250215	0.0232424	0.0207565	0.018314	0.0165791	0.0154251	0.0141486	0.011873	0.00812091	0.00395677	-9.35011e-05	-0.00427657	-0.00799505	-0.0109408	-0.0134063	-0.015914	-0.0192714	-0.0236918	-0.0284835	-0.032478	-0.0358111	-0.0378235	-0.0376617	-0.0353472	-0.0304376	-0.0243532	-0.0189094	-0.014756	-0.0126185	-0.0126836	-0.0144672	-0.017987	-0.0233166	-0.0295648	-0.0360904	-0.0426868	-0.0492724	-0.0554872	-0.0611086
34	0.036103	0.0343363	0.0323977	0.0306711	0.0288383	0.0268437	0.0249815	0.0230794	0.0211593	0.019339	0.0175252	0.0157296	0.0138629	0.0119347	0.0101361	0.00837033	0.00662972	0.004696	0.00288304	0.000959164	-0.000844993	-0.00258439	-0.00441507	-0.0063365	-0.00817013	-0.010001	-0.0118302	-0.0138149	-0.0157025	-0.0175747	-0.0193727	-0.0213036	-0.0231794	-0.0251051	-0.026881	-0.0287718	-0.0307107	-0.032704	-0.0345804	-0.0365928	-0.0385044	-0.0403931	-0.0423436	-0.0444037	-0.046477	-0.0483944	-0.0504231	-0.052563	-0.0546297
35	0.0166416	0.0156648	0.0145348	0.01356	0.012758	0.01181	0.0108618	0.0100188	0.00926829	0.00849592	0.00778236	0.00691734	0.00608712	0.00521192	0.00440858	0.00371593	0.00309182	0.00217591	0.00144394	0.000471277	-0.000304143	-0.00100287	-0.00179459	-0.00268862	-0.00364891	-0.00446829	-0.00528933	-0.00608171	-0.00698249	-0.00796826	-0.00882738	-0.00963245	-0.0102839	-0.0112336	-0.0120684	-0.0128728	-0.0136665	-0.0145441	-0.0153223	-0.0162394	-0.0168484	-0.017407	-0.0180601	-0.0188455	-0.0195834	-0.0201842	-0.0208395	-0.0216253	-0.0221276
36	-0.00362322	0.00281755	0.00917791	0.0152784	0.0209465	0.0261247	0.030832	0.0351274	0.0387323	0.0419576	0.0446787	0.0465929	0.0478916	0.0483222	0.0480062	0.0471505	0.0456731	0.0437069	0.0408652	0.0367996	0.0316503	0.0260126	0.0198371	0.0129681	0.0056491	-0.00179101	-0.00937205	-0.0170131	-0.0246648	-0.0322422	-0.0394382	-0.0461607	-0.0529902	-0.0599183	-0.066547	-0.0727445	-0.0784475	-0.0832107	-0.0873986	-0.0912366	-0.0946787	-0.0975671	-0.100156	-0.10234	-0.103568	-0.105113	-0.10733	-0.110201	-0.113157
CSHIGH - SocialLOW
Subject
1	0.0403967	0.0378438	0.0351805	0.0324422	0.0296718	0.0268742	0.0240295	0.0211427	0.018267	0.0154598	0.012722	0.0100145	0.00733756	0.00476086	0.00236778	0.000175696	-0.00188341	-0.00388026	-0.00578161	-0.00747886	-0.00893271	-0.0102072	-0.0113518	-0.0123581	-0.0132459	-0.0140729	-0.0148349	-0.0154504	-0.0158677	-0.0161276	-0.0163151	-0.0164897	-0.0166547	-0.016766	-0.0167896	-0.0167629	-0.0167657	-0.0168254	-0.0168959	-0.0169481	-0.0170353	-0.0172296	-0.0175339	-0.0179127	-0.0183555	-0.0188446	-0.0193343	-0.0198349	-0.0204312
2	0.0157043	0.0147772	0.013856	0.0129607	0.0121513	0.01138	0.0105381	0.00960817	0.00865191	0.00771971	0.00682793	0.00595236	0.00504728	0.00410267	0.00315765	0.00227136	0.00152103	0.000939694	0.00039284	-0.000289882	-0.00104873	-0.00171463	-0.00227733	-0.00284105	-0.00349073	-0.00422892	-0.00495617	-0.00561131	-0.00627041	-0.00699511	-0.00772211	-0.00838141	-0.00901137	-0.00968604	-0.0103912	-0.0110686	-0.0117468	-0.0124995	-0.0132958	-0.014033	-0.0147012	-0.0154051	-0.0162251	-0.017102	-0.0179224	-0.0187019	-0.0195351	-0.0204122	-0.0212669
3	0.0168475	0.0160611	0.0152561	0.0143428	0.0133933	0.0124899	0.0115895	0.0106886	0.00985659	0.00905752	0.0082171	0.00735714	0.00648953	0.00557661	0.0046313	0.003703	0.00283111	0.00203437	0.00124996	0.000387352	-0.000515074	-0.00137304	-0.00222347	-0.00310829	-0.00397063	-0.00479253	-0.00563078	-0.00649318	-0.00733141	-0.00814243	-0.0089672	-0.00980088	-0.0106334	-0.0115224	-0.0124592	-0.0133284	-0.0141339	-0.0149981	-0.0159062	-0.0167298	-0.0174792	-0.0183016	-0.0192349	-0.020156	-0.021001	-0.0218297	-0.0226794	-0.0235269	-0.0243391
4	0.0259629	0.0249205	0.0239098	0.0228183	0.0215805	0.0202773	0.0190166	0.0177849	0.0165308	0.0152616	0.0139749	0.0126515	0.011308	0.00993594	0.00849992	0.00701992	0.00549548	0.0038936	0.00231715	0.000869545	-0.000574381	-0.00211957	-0.00367042	-0.00515543	-0.00657718	-0.0079624	-0.00940458	-0.0109001	-0.0123118	-0.0136283	-0.0149337	-0.0162459	-0.0176254	-0.0191302	-0.0206359	-0.0220079	-0.0233102	-0.0246463	-0.0259754	-0.0272138	-0.0284319	-0.0297869	-0.0312676	-0.0327194	-0.0340837	-0.0354048	-0.0367136	-0.038034	-0.039385
5	0.00334085	0.00286235	0.00233063	0.00182825	0.00136845	0.000927792	0.000536608	0.000159729	-0.000291184	-0.00074099	-0.001051	-0.00126989	-0.00151152	-0.00173412	-0.00183691	-0.00183886	-0.00182864	-0.00183373	-0.00184013	-0.00183894	-0.00180031	-0.00172869	-0.00168364	-0.00163281	-0.00146895	-0.00121319	-0.000975216	-0.000758843	-0.000500653	-0.000216262	4.76678e-05	0.000331322	0.000686568	0.00107331	0.00145216	0.00183605	0.00219042	0.00248284	0.00282123	0.00331828	0.00386958	0.00428411	0.00455965	0.00482926	0.00514079	0.00544157	0.0056682	0.00580473	0.00591842
6	0.0328039	0.0308688	0.0289415	0.0271384	0.0253583	0.023418	0.0213371	0.0192955	0.0173514	0.0154338	0.0134977	0.0115237	0.00949218	0.00740018	0.00524258	0.00305431	0.000931954	-0.00112398	-0.00323419	-0.00536371	-0.00729212	-0.00897527	-0.0105974	-0.0121999	-0.0136041	-0.014721	-0.0156507	-0.0164908	-0.0172086	-0.0176603	-0.0177316	-0.0174918	-0.0171133	-0.0166324	-0.0159404	-0.0150184	-0.0139993	-0.0129459	-0.0117481	-0.0103461	-0.00890153	-0.00759257	-0.00638894	-0.0051971	-0.00402021	-0.00284221	-0.00160109	-0.000318363	0.000949205
7	0.0521824	0.0529182	0.0534336	0.0537899	0.0539304	0.0537072	0.053039	0.051982	0.050613	0.0489209	0.0468693	0.0444607	0.0416876	0.0385328	0.03504	0.0312728	0.0272494	0.0229917	0.0185219	0.0138347	0.00899195	0.00408158	-0.000958865	-0.00623857	-0.0117	-0.0171943	-0.0226556	-0.0281442	-0.0337653	-0.0395133	-0.0452387	-0.0508178	-0.0562951	-0.0618086	-0.0673824	-0.0728866	-0.0782299	-0.0834323	-0.0884773	-0.0933125	-0.0979918	-0.102603	-0.107075	-0.111216	-0.114961	-0.118454	-0.1218	-0.124852	-0.12741
8	-0.0225279	-0.0221505	-0.0217464	-0.0213072	-0.0208001	-0.0201477	-0.0193455	-0.018504	-0.0176562	-0.0167287	-0.0157243	-0.0147201	-0.0137155	-0.0126226	-0.0113978	-0.0100949	-0.0087732	-0.00741954	-0.00598383	-0.0044482	-0.00285117	-0.00123841	0.000404288	0.00212385	0.00392699	0.00578398	0.00767036	0.00958606	0.0115666	0.0136419	0.0157955	0.0180106	0.0202633	0.0224812	0.0246416	0.026796	0.0289068	0.0308752	0.0327517	0.034678	0.036643	0.0385147	0.040289	0.0421041	0.0440425	0.0461042	0.0482939	0.0505856	0.0529197
9	0.0226446	0.0217413	0.0207577	0.0198271	0.0189685	0.0180469	0.0169737	0.0157542	0.0144713	0.0132401	0.012027	0.0106896	0.00926766	0.00791962	0.00662332	0.00527374	0.00389	0.00247174	0.000954709	-0.000566447	-0.00192794	-0.00319599	-0.00454454	-0.00593996	-0.00721322	-0.00834312	-0.00944925	-0.0105492	-0.0115628	-0.0125125	-0.0134441	-0.0142801	-0.0149737	-0.0156008	-0.0162285	-0.0168966	-0.0176206	-0.0183211	-0.0189167	-0.0194559	-0.0200823	-0.0209161	-0.0219048	-0.0228726	-0.0238177	-0.0248906	-0.0260994	-0.0273642	-0.0287215
10	-0.0160631	-0.0145237	-0.0129247	-0.0113431	-0.00977501	-0.00825041	-0.0067555	-0.00518881	-0.00362244	-0.00228192	-0.00117526	-9.54395e-05	0.00104171	0.00212313	0.0030243	0.00375019	0.00442295	0.00512734	0.00580129	0.00632546	0.00665101	0.00682079	0.00690709	0.00690962	0.00675429	0.00641396	0.00595611	0.00544692	0.00485054	0.00409658	0.00325158	0.00247711	0.0017683	0.000947272	1.26285e-05	-0.000783138	-0.00134621	-0.00186045	-0.00234092	-0.00255012	-0.00247653	-0.00236125	-0.00223464	-0.00192319	-0.00138461	-0.000675133	0.000168683	0.00105704	0.00191289
11	-0.00488346	-0.0091937	-0.0135875	-0.0180747	-0.0225831	-0.0269307	-0.0310396	-0.0349431	-0.0385809	-0.0417706	-0.0443658	-0.0463695	-0.0478273	-0.0486187	-0.0485219	-0.0474722	-0.0455707	-0.0428845	-0.0393619	-0.0348972	-0.0294219	-0.0229845	-0.0158043	-0.00816534	-0.000212067	0.00801577	0.0163518	0.0244975	0.0322181	0.039397	0.0459458	0.051812	0.0570545	0.0617253	0.065706	0.0688572	0.0712157	0.072886	0.0739354	0.0744473	0.0744515	0.0738744	0.0727412	0.0712863	0.0697085	0.0679699	0.0660142	0.0640263	0.0622512
12	0.0234979	0.0218957	0.0202595	0.0186115	0.0169977	0.0154779	0.0140285	0.0125687	0.0111142	0.009724	0.00838095	0.00707814	0.00585104	0.00468418	0.00357796	0.00258939	0.00167525	0.000749438	-0.000124907	-0.00089449	-0.00164415	-0.00237172	-0.00300151	-0.00362729	-0.00435437	-0.00509059	-0.00577965	-0.00655119	-0.00748071	-0.0084604	-0.00941696	-0.0104462	-0.0116065	-0.0128068	-0.0140104	-0.0152969	-0.0167037	-0.0181992	-0.0197155	-0.0211788	-0.0226233	-0.0241544	-0.0257802	-0.0274532	-0.0291706	-0.0308863	-0.0325256	-0.0341198	-0.035702
13	0.0520129	0.0493531	0.0466185	0.0438624	0.0412696	0.0388379	0.036391	0.0339493	0.0316169	0.0292601	0.0267706	0.0243052	0.0219495	0.01955	0.0170119	0.0144339	0.0118701	0.00919526	0.00633377	0.00340645	0.000489604	-0.00249018	-0.00553088	-0.00856344	-0.0116313	-0.0147723	-0.0179063	-0.0209845	-0.0240304	-0.0270498	-0.0300325	-0.0329618	-0.0358293	-0.038671	-0.0414964	-0.0442352	-0.0468508	-0.0494012	-0.0518849	-0.0541658	-0.0561898	-0.0581016	-0.0600096	-0.0618574	-0.0635689	-0.0651033	-0.066429	-0.0675521	-0.068505
14	0.00336608	0.00337034	0.00325512	0.00309856	0.00292349	0.0026557	0.00232251	0.00199895	0.00164919	0.00125669	0.000890376	0.000548999	0.000182923	-0.000167053	-0.000450062	-0.000728231	-0.00106352	-0.00138954	-0.00163098	-0.00182782	-0.00202589	-0.00214837	-0.00209287	-0.00193942	-0.00188605	-0.00192531	-0.00185051	-0.00160574	-0.00132633	-0.00109129	-0.00086986	-0.000623915	-0.000349969	-9.70003e-05	5.62425e-05	0.000124617	0.000175142	0.000102195	-0.000227976	-0.000659433	-0.00100715	-0.00141019	-0.00204894	-0.00283509	-0.00359011	-0.00427826	-0.00499392	-0.00582051	-0.00673373
15	0.0674233	0.0632924	0.0593173	0.0555563	0.0519426	0.0483729	0.044884	0.041526	0.0382214	0.0349114	0.0316608	0.0285151	0.0254031	0.0222493	0.0190679	0.0158977	0.0127271	0.00950838	0.00622195	0.00292	-0.000339204	-0.00360103	-0.00696712	-0.0104395	-0.0139355	-0.0174388	-0.0209852	-0.0245694	-0.0281966	-0.0318986	-0.035633	-0.0393173	-0.042951	-0.0465851	-0.0502412	-0.053927	-0.0576349	-0.0613217	-0.064982	-0.0686548	-0.0723409	-0.076062	-0.0798774	-0.083713	-0.0874194	-0.0910083	-0.0945827	-0.0981476	-0.10166
16	0.0949708	0.0897696	0.0845237	0.0792346	0.073916	0.068584	0.0632376	0.0579022	0.052676	0.0476221	0.0426321	0.0375637	0.0324565	0.0274558	0.0226233	0.017909	0.013239	0.008618	0.00410062	-0.000333063	-0.00472898	-0.00907948	-0.0134518	-0.0179433	-0.0224225	-0.0267105	-0.030963	-0.0353981	-0.0398677	-0.0441706	-0.0484336	-0.0528001	-0.0571596	-0.0613972	-0.0655409	-0.0696304	-0.0737006	-0.0777896	-0.0818257	-0.0856879	-0.0894511	-0.093324	-0.0973309	-0.101346	-0.105329	-0.109261	-0.113088	-0.116862	-0.120695
17	0.0521239	0.0489325	0.0457227	0.0425953	0.0395959	0.0366812	0.0337259	0.0306868	0.0277135	0.0248723	0.0220168	0.0191074	0.016268	0.0135083	0.0107577	0.00803682	0.00540397	0.00289413	0.000495356	-0.00186627	-0.00419933	-0.00640551	-0.00847028	-0.010492	-0.0124932	-0.0144371	-0.0163846	-0.0184398	-0.0205973	-0.0227307	-0.0247172	-0.0266257	-0.0286971	-0.0309904	-0.0332594	-0.0353728	-0.0375461	-0.0399674	-0.0425045	-0.0449421	-0.0472833	-0.0497225	-0.0523795	-0.055084	-0.0575714	-0.0598985	-0.0623293	-0.0648441	-0.0672075
18	-0.00135576	-0.00205591	-0.00265993	-0.00316606	-0.00367394	-0.00417951	-0.00459398	-0.00494309	-0.00527613	-0.00550664	-0.00558705	-0.00563706	-0.00572586	-0.00575982	-0.00569307	-0.00561659	-0.00556012	-0.00542082	-0.00515562	-0.00484979	-0.00455699	-0.00422771	-0.00379832	-0.00324777	-0.00257402	-0.00177202	-0.000852548	0.000148458	0.00122387	0.00241887	0.00375632	0.00519398	0.0066859	0.00825273	0.00994641	0.0117353	0.0135008	0.0151833	0.0168464	0.0185537	0.0202456	0.0218047	0.0231937	0.024431	0.0255038	0.0263887	0.0270898	0.0276258	0.0279809
19	0.0119193	0.0121915	0.0122532	0.0121525	0.011982	0.0117374	0.0113752	0.0109056	0.0103503	0.00971197	0.00904258	0.0083798	0.00763124	0.0067168	0.00575033	0.00489294	0.00408241	0.00312591	0.00205279	0.00105265	0.000110598	-0.000904121	-0.00195806	-0.00295806	-0.00390594	-0.00486099	-0.00586435	-0.00686081	-0.00775998	-0.00860015	-0.00947848	-0.0103585	-0.0111193	-0.011733	-0.0122838	-0.0128521	-0.0134214	-0.0138954	-0.0142081	-0.0143944	-0.0145497	-0.0147536	-0.0150065	-0.015232	-0.015379	-0.015455	-0.0154296	-0.0152714	-0.0150675
20	0.00295968	0.0028012	0.00262436	0.00250198	0.00242967	0.00232228	0.00212339	0.00190644	0.00177877	0.00170733	0.00158843	0.00142252	0.0012507	0.00105835	0.000880838	0.000780049	0.000664232	0.000427632	0.000193992	0.000101207	4.49548e-05	-0.00012064	-0.000375403	-0.000614908	-0.000777383	-0.000908985	-0.00108297	-0.00125679	-0.00136699	-0.00147159	-0.00163719	-0.00183264	-0.00201792	-0.00219648	-0.00234898	-0.00244179	-0.00252527	-0.00268582	-0.00288676	-0.00301954	-0.00309029	-0.0032094	-0.00343919	-0.00372855	-0.00396095	-0.00408796	-0.0042003	-0.00437085	-0.00452346
21	0.113526	0.104799	0.0962441	0.0877528	0.0792368	0.0707623	0.0624146	0.0542219	0.0462082	0.0383448	0.0305802	0.022963	0.0155556	0.00835531	0.00142128	-0.00517259	-0.0114658	-0.0174277	-0.0229021	-0.027901	-0.0325549	-0.0367918	-0.0404539	-0.0435208	-0.0459654	-0.0477205	-0.0488555	-0.0494613	-0.0494533	-0.0487285	-0.0473205	-0.0452799	-0.0425922	-0.0392333	-0.0352131	-0.0305814	-0.0253606	-0.0194901	-0.012963	-0.00597679	0.00120939	0.00855208	0.0161449	0.0238284	0.0312238	0.0381774	0.044731	0.0507818	0.0562018
22	0.000780983	0.000694688	0.000601083	0.000512937	0.000443727	0.000362205	0.000307432	0.000346723	0.000416067	0.000406737	0.000332218	0.000273165	0.000255999	0.000251612	0.000219009	0.000140777	5.40905e-05	-1.61442e-06	-4.88808e-05	-9.10148e-05	-6.00906e-05	4.73614e-05	0.000117508	7.58029e-05	-2.81985e-05	-0.000117478	-0.000170703	-0.000208648	-0.000253545	-0.000307815	-0.000357609	-0.000386091	-0.000389051	-0.00039095	-0.000423381	-0.00048646	-0.000569811	-0.000680832	-0.000801424	-0.000866527	-0.000853876	-0.000863863	-0.00102331	-0.00131477	-0.00158281	-0.00170801	-0.00169865	-0.00164166	-0.00162884
23	-0.00111257	-0.00179452	-0.00250338	-0.00324913	-0.0041352	-0.00511717	-0.0061348	-0.00723042	-0.00843438	-0.00975089	-0.011126	-0.012392	-0.0134319	-0.0142684	-0.0149425	-0.0154792	-0.0158497	-0.015898	-0.0155094	-0.0147568	-0.0136977	-0.0122674	-0.0105098	-0.00860119	-0.00653979	-0.00410915	-0.00124766	0.00178412	0.00473456	0.00766211	0.0107214	0.0138425	0.016851	0.0197459	0.0226367	0.0254885	0.0281412	0.030558	0.0328505	0.0350727	0.0371326	0.0388877	0.040292	0.041413	0.0422647	0.0427939	0.0430226	0.0429676	0.042594
24	-0.00282927	-0.00290984	-0.00288935	-0.00286172	-0.00276431	-0.00256426	-0.00233886	-0.00212029	-0.00181447	-0.00136089	-0.000846918	-0.000351735	0.000151448	0.000660542	0.00112909	0.001545	0.00187337	0.0021165	0.00239112	0.00269137	0.00285477	0.00289189	0.0029344	0.00294256	0.00282633	0.00263728	0.00243902	0.00221763	0.00196531	0.00166219	0.00124065	0.000705258	0.000157788	-0.00035232	-0.000872206	-0.00145255	-0.0020777	-0.0026759	-0.00321155	-0.0037394	-0.0043206	-0.0049714	-0.00569544	-0.0064261	-0.00702871	-0.0074959	-0.00794381	-0.00837002	-0.00869613
25	0.00264779	0.00249964	0.00231963	0.00215658	0.0020382	0.00191602	0.00178105	0.00169541	0.00163368	0.00148622	0.00123411	0.000981463	0.00083393	0.000770932	0.000653692	0.00044682	0.000300329	0.000270057	0.00022426	0.000123297	2.3438e-05	-0.000161401	-0.000488921	-0.00076466	-0.000843945	-0.000858929	-0.000933266	-0.00100985	-0.00105253	-0.0011392	-0.00131966	-0.00154057	-0.00172042	-0.00183162	-0.0019038	-0.00195649	-0.00198808	-0.00204318	-0.00216719	-0.00231285	-0.00242975	-0.00254506	-0.00267733	-0.00283107	-0.00303457	-0.00323239	-0.00330566	-0.00328436	-0.00333264
26	0.00203902	0.00183817	0.00163733	0.00151635	0.00142546	0.00140912	0.00159693	0.00189971	0.00209178	0.00215776	0.00221856	0.00228927	0.00236537	0.00246387	0.00247029	0.00227568	0.00201734	0.0018708	0.00176587	0.00156023	0.00127991	0.00101591	0.000767617	0.000486771	0.000172943	-0.000136278	-0.000447854	-0.000811013	-0.00121496	-0.00159239	-0.00192966	-0.00228464	-0.00270612	-0.00318002	-0.00364541	-0.00405852	-0.00444827	-0.00488943	-0.0053968	-0.0058907	-0.00631397	-0.00671559	-0.00717133	-0.0076883	-0.00822341	-0.00875993	-0.0093103	-0.00983714	-0.0102786
27	0.0441608	0.0419208	0.0397225	0.0375184	0.035299	0.0330573	0.0307823	0.028515	0.0263019	0.0241318	0.0219434	0.0196493	0.0172534	0.0149134	0.0127153	0.0105295	0.00826098	0.00599556	0.00375871	0.0014225	-0.00105204	-0.00353372	-0.00591164	-0.00820422	-0.0104826	-0.0127713	-0.0150639	-0.0173941	-0.0197795	-0.0221267	-0.0243366	-0.0264626	-0.0286319	-0.0308796	-0.0331448	-0.0353522	-0.037487	-0.0396172	-0.0417697	-0.0438507	-0.0458223	-0.0478041	-0.0498772	-0.0519648	-0.0539718	-0.0559055	-0.057839	-0.0597874	-0.061656
28	0.00468431	0.00435342	0.00407395	0.00384142	0.00357806	0.00326334	0.00296622	0.00272632	0.00249478	0.00224408	0.00202597	0.00186673	0.00173805	0.00162825	0.00152385	0.0013921	0.00123656	0.00108266	0.00091523	0.000683945	0.000378764	5.99412e-05	-0.000254361	-0.00064392	-0.00111291	-0.00151415	-0.00176871	-0.00197481	-0.00222488	-0.00250047	-0.00277179	-0.00303209	-0.00324031	-0.00337822	-0.00353067	-0.00376653	-0.00400932	-0.00417489	-0.00432093	-0.00453897	-0.00483469	-0.00516719	-0.00549086	-0.00576282	-0.00597062	-0.00613545	-0.0062795	-0.00642594	-0.00663788
29	-0.00193597	-0.00367381	-0.00513146	-0.00613159	-0.00671502	-0.00711268	-0.00746864	-0.00767816	-0.00758619	-0.00724745	-0.00682754	-0.00631235	-0.00557183	-0.00461797	-0.0035761	-0.00255604	-0.00163294	-0.000823633	-0.000102219	0.000564445	0.00119431	0.00174377	0.00218041	0.00256846	0.0029533	0.00332807	0.00372942	0.00413277	0.00441312	0.00459376	0.00485159	0.00519373	0.00545737	0.00561848	0.00581209	0.00611591	0.00647939	0.0068284	0.00721148	0.00773131	0.00827014	0.0085664	0.00861606	0.00862039	0.00861028	0.00850653	0.0083558	0.00820241	0.00796156
30	0.00832657	0.00774348	0.0072085	0.00676808	0.00632301	0.00581708	0.00531671	0.00484146	0.00433719	0.00382873	0.00336979	0.00292262	0.00246863	0.00203905	0.00157076	0.00101063	0.000480391	8.02228e-05	-0.000270616	-0.000654887	-0.0010561	-0.00145369	-0.00184925	-0.00223817	-0.0026079	-0.00294072	-0.00324105	-0.00351066	-0.00369988	-0.0038335	-0.0040589	-0.00437531	-0.00459239	-0.00467497	-0.00476282	-0.00487477	-0.00493913	-0.00496911	-0.00497004	-0.00487906	-0.00471638	-0.00459619	-0.00455636	-0.00452609	-0.00442676	-0.00422257	-0.00394226	-0.00366043	-0.00338403
31	0.0151028	0.014394	0.0136276	0.0127879	0.0119439	0.0111637	0.0104139	0.00958234	0.00862779	0.00767903	0.00687043	0.00613436	0.00532884	0.00444313	0.00352439	0.00259357	0.00170147	0.000896634	0.000158635	-0.000561352	-0.00129834	-0.00206504	-0.00282157	-0.00349226	-0.00407039	-0.00465116	-0.00529925	-0.00596669	-0.00659713	-0.00720079	-0.00779928	-0.00839776	-0.00898654	-0.0095416	-0.0100768	-0.0106237	-0.0111559	-0.0116536	-0.012137	-0.0125784	-0.012962	-0.013373	-0.013873	-0.0144135	-0.0149323	-0.0154084	-0.01584	-0.0162594	-0.0167224
32	0.032046	0.0306508	0.0292674	0.0278165	0.0264707	0.0252817	0.0239181	0.0222347	0.0205685	0.019168	0.0177545	0.0160086	0.0141307	0.0124091	0.0106968	0.0088152	0.00692459	0.00522885	0.00370275	0.00211478	0.00027733	-0.00166602	-0.00346295	-0.00518423	-0.00702542	-0.00894199	-0.0108684	-0.0128664	-0.0148305	-0.0166067	-0.0183801	-0.0203783	-0.0224702	-0.024471	-0.0264286	-0.0284198	-0.0304452	-0.0324894	-0.0344285	-0.0361218	-0.0378022	-0.0398574	-0.0420763	-0.0439419	-0.0455622	-0.0473584	-0.0492912	-0.0511555	-0.053039
33	-0.00786507	-0.00839551	-0.00886572	-0.00910065	-0.00909426	-0.00913763	-0.00888881	-0.00854228	-0.00836248	-0.00821206	-0.00811701	-0.00804111	-0.00800766	-0.00793148	-0.00781755	-0.0076243	-0.00721787	-0.00700272	-0.00666105	-0.00640646	-0.00601978	-0.00576499	-0.00514753	-0.00378355	-0.00206268	-0.00020854	0.00178525	0.0039211	0.00621587	0.00860977	0.0109033	0.0127858	0.0140268	0.0150355	0.0161056	0.0172037	0.018152	0.0191653	0.0198769	0.0204917	0.0210424	0.0217842	0.022785	0.0234357	0.024073	0.0248161	0.0255131	0.0261403	0.0267304
34	-0.0357565	-0.0336857	-0.0316621	-0.0300893	-0.0289191	-0.0275103	-0.0252683	-0.0222991	-0.0188843	-0.0155196	-0.0121985	-0.00892922	-0.00591338	-0.00315955	-0.000405298	0.00197886	0.00429361	0.00653269	0.00827535	0.00983882	0.0112419	0.0123386	0.0132213	0.0138071	0.014157	0.0144699	0.0147235	0.0147792	0.0147395	0.0146665	0.0145454	0.0142631	0.0141302	0.0138179	0.0134537	0.0132062	0.0129043	0.0122899	0.0115647	0.0109611	0.0104441	0.00990321	0.00931693	0.00871722	0.00792323	0.00727111	0.00665624	0.00592509	0.0050726
35	0.00848106	0.00801546	0.00748256	0.00679441	0.00642549	0.00600547	0.00556006	0.00515572	0.00478761	0.00441753	0.00391235	0.0034627	0.00317426	0.00285473	0.00236032	0.00193586	0.00168834	0.00125446	0.000860155	0.000442873	0.000148262	-0.000215582	-0.000555288	-0.000981603	-0.00140096	-0.00182676	-0.00231946	-0.00289975	-0.00322279	-0.00375245	-0.00423824	-0.0046652	-0.00523844	-0.00580618	-0.00650616	-0.00702999	-0.00776814	-0.00830815	-0.00880688	-0.00967768	-0.0103204	-0.0108067	-0.0113824	-0.0121012	-0.0127162	-0.0134402	-0.0141209	-0.0147875	-0.0154998
36	-0.0450622	-0.045175	-0.0463565	-0.0467549	-0.0453003	-0.041862	-0.0363299	-0.0296114	-0.023843	-0.0197314	-0.0172562	-0.0164422	-0.0166388	-0.017142	-0.0181035	-0.0190205	-0.0202487	-0.0216115	-0.0223634	-0.0222971	-0.0214367	-0.0196655	-0.0170151	-0.013287	-0.00858416	-0.00306494	0.00287304	0.00924945	0.0161695	0.0237013	0.0310498	0.03796	0.0449022	0.0517133	0.058483	0.0648239	0.0708057	0.0762847	0.0810111	0.0851768	0.0886466	0.0916598	0.0941825	0.0960232	0.0974296	0.0984242	0.0989758	0.0993087	0.0996187
CSHIGH - SocialHIGH
Subject
1	-0.00430839	-0.00403536	-0.00412744	-0.00448742	-0.00503734	-0.00573234	-0.00655874	-0.00748458	-0.00839434	-0.00915206	-0.00973368	-0.0101888	-0.0104776	-0.0104733	-0.0101319	-0.00953989	-0.00877512	-0.00782472	-0.00667067	-0.00535544	-0.0039032	-0.00225926	-0.00039351	0.00157868	0.00346348	0.00516764	0.00673517	0.00819988	0.00948413	0.0104743	0.0111359	0.0115248	0.0117272	0.0118071	0.0117821	0.0116073	0.0112005	0.0105427	0.00973554	0.00887867	0.00792566	0.00675969	0.00537393	0.00388549	0.00240274	0.000949954	-0.000492955	-0.00193356	-0.0033715
2	-0.0162834	-0.0148197	-0.0133614	-0.0118497	-0.0102838	-0.00873896	-0.00724387	-0.0057806	-0.00442509	-0.00328415	-0.00230145	-0.00135149	-0.000439644	0.00037857	0.00113164	0.00186057	0.0025551	0.00321163	0.00382923	0.00434496	0.00470214	0.00496438	0.00523185	0.00550253	0.005698	0.00572864	0.00555214	0.00527395	0.00505243	0.00486334	0.00457861	0.00420716	0.00382595	0.00343797	0.00307041	0.00278648	0.00252742	0.00219976	0.00189356	0.0017549	0.00172616	0.00164038	0.00146257	0.00126542	0.00108852	0.000951474	0.000895833	0.000916282	0.000927879
3	0.0193737	0.0183279	0.0173516	0.0164175	0.0154421	0.0143843	0.013324	0.0123462	0.0113946	0.0103834	0.00936429	0.0084166	0.00748545	0.00649844	0.00551513	0.0045816	0.00359727	0.00250982	0.00142995	0.000417747	-0.000590264	-0.00159619	-0.00252222	-0.00338418	-0.00433386	-0.00546094	-0.00661616	-0.0076131	-0.00853643	-0.00955086	-0.0105635	-0.0114469	-0.0123369	-0.0133652	-0.0144126	-0.0153541	-0.0162525	-0.017212	-0.0182217	-0.0191921	-0.0200942	-0.0209836	-0.0218929	-0.022825	-0.0237858	-0.0247327	-0.025613	-0.0264465	-0.0272703
4	0.030931	0.0296257	0.0282575	0.0268746	0.0255198	0.0241042	0.0225808	0.021077	0.0196397	0.0181311	0.0165189	0.0148853	0.0132116	0.0114927	0.00979537	0.00810221	0.00639418	0.0047232	0.00307329	0.00140359	-0.000283179	-0.00205388	-0.0039488	-0.00583301	-0.00759375	-0.00928795	-0.0109989	-0.0127473	-0.0145408	-0.016361	-0.0180979	-0.0196597	-0.0211689	-0.0227935	-0.0244658	-0.026074	-0.0276772	-0.0293173	-0.03093	-0.0325091	-0.0341483	-0.0358844	-0.0375861	-0.0391448	-0.0406743	-0.0423177	-0.0440416	-0.04572	-0.047287
5	0.0119906	0.0115468	0.0110175	0.0104822	0.00996043	0.00941877	0.0088478	0.00826547	0.00764515	0.00696619	0.00629827	0.00567654	0.0050265	0.00432296	0.00360128	0.00284092	0.00204327	0.00125928	0.000479114	-0.00031179	-0.00105377	-0.00168428	-0.00220275	-0.00267869	-0.00317592	-0.00368828	-0.00420449	-0.00471787	-0.0052195	-0.00575862	-0.00634681	-0.00690943	-0.00749337	-0.00824636	-0.00911081	-0.00984543	-0.0103788	-0.0109014	-0.0115497	-0.012211	-0.0127759	-0.0133437	-0.0140112	-0.0147191	-0.0154187	-0.0161408	-0.0168641	-0.0175311	-0.0181714
6	0.0409134	0.0388402	0.0366581	0.0344976	0.0324099	0.0303477	0.0282821	0.0261821	0.0240145	0.0218148	0.019641	0.017505	0.0153925	0.0132819	0.0111617	0.00904631	0.00694127	0.00484544	0.00280744	0.000858562	-0.00109452	-0.00315296	-0.00527447	-0.00736853	-0.00941199	-0.0114359	-0.0135173	-0.0156954	-0.0178863	-0.0200209	-0.0221357	-0.0242344	-0.0262634	-0.0282275	-0.0301705	-0.0320958	-0.033991	-0.0358794	-0.0378066	-0.039779	-0.0417294	-0.0435935	-0.0454228	-0.047326	-0.0492744	-0.051132	-0.0529234	-0.054807	-0.0567779
7	0.0691366	0.0649232	0.0607057	0.0564833	0.0522266	0.0479022	0.0435274	0.0392117	0.0350232	0.0308737	0.0266704	0.0224996	0.0185244	0.014754	0.01108	0.0074937	0.00405403	0.000742112	-0.00240744	-0.00525649	-0.00784677	-0.010402	-0.0129665	-0.0153951	-0.017678	-0.0199544	-0.0222391	-0.0244206	-0.0265014	-0.0286129	-0.0308359	-0.0331362	-0.0354276	-0.0376843	-0.0399706	-0.0423103	-0.044649	-0.0469856	-0.0493652	-0.0517865	-0.0542477	-0.0567651	-0.0593513	-0.0620616	-0.0649226	-0.0678412	-0.0707348	-0.0736208	-0.0765391
8	0.0362386	0.0350746	0.0339205	0.0325734	0.0309645	0.0292326	0.0275391	0.0258454	0.0240234	0.0220063	0.019738	0.0172985	0.0151171	0.0136559	0.0128376	0.0120971	0.0109662	0.00935547	0.00730383	0.00482566	0.00222518	0.000123551	-0.00131606	-0.00278829	-0.00500313	-0.00786831	-0.0108555	-0.0137492	-0.0166963	-0.0197654	-0.022773	-0.0255187	-0.0280178	-0.030449	-0.0329477	-0.0355463	-0.0382835	-0.0411598	-0.0439391	-0.0462852	-0.0481806	-0.0499545	-0.0518638	-0.0539079	-0.0560673	-0.0584244	-0.06096	-0.0634971	-0.0659061
9	-0.00559124	-0.00388613	-0.00238216	-0.0012936	-0.000794413	-0.000834149	-0.00102767	-0.000984405	-0.00064146	-0.000102735	0.000601474	0.0014389	0.00231498	0.00314038	0.00380464	0.0041782	0.00423069	0.00405246	0.00374406	0.00334512	0.00285373	0.00227887	0.0016802	0.00113409	0.000644826	0.000166051	-0.000298984	-0.000712455	-0.00107025	-0.0014006	-0.00173166	-0.00204913	-0.00229771	-0.00243092	-0.00241469	-0.00224302	-0.00196908	-0.0016342	-0.00120835	-0.000609654	0.000249808	0.00133745	0.00253416	0.00391341	0.0056438	0.00763348	0.0097345	0.0120754	0.0148081
10	-0.0425013	-0.0388635	-0.0352525	-0.031732	-0.0282965	-0.0249568	-0.0217904	-0.0188285	-0.0160432	-0.0133622	-0.0106777	-0.00800032	-0.00546859	-0.00311955	-0.000843028	0.00145474	0.00376413	0.00598108	0.00797003	0.00966238	0.011074	0.012225	0.0131205	0.013835	0.0144713	0.0149986	0.0153136	0.0154419	0.0155011	0.0155384	0.0154945	0.015288	0.0149267	0.0144565	0.013844	0.0130812	0.012229	0.01124	0.0100508	0.00877351	0.00746168	0.00596386	0.00421769	0.0023315	0.000372785	-0.00162005	-0.00358866	-0.00556528	-0.00760341
11	-0.0749502	-0.0668779	-0.0595681	-0.0529619	-0.0470533	-0.0418021	-0.0371346	-0.0330066	-0.0293881	-0.0262417	-0.023517	-0.0211331	-0.0190282	-0.0171575	-0.0154055	-0.0136699	-0.0119742	-0.010319	-0.00857691	-0.006655	-0.00456674	-0.00228891	0.000279398	0.00321412	0.00652879	0.0101815	0.0140738	0.0180908	0.0221571	0.0262767	0.0304896	0.0347844	0.0391664	0.0437534	0.0486466	0.0538229	0.0592261	0.06484	0.0707213	0.0770237	0.0838529	0.0911202	0.0986757	0.106495	0.114614	0.122956	0.131324	0.139588	0.147793
12	0.031819	0.0301415	0.0284333	0.0266917	0.0249878	0.0233116	0.0216066	0.0198952	0.0182361	0.016596	0.014906	0.0131746	0.0114288	0.00968807	0.00803041	0.00647474	0.00488808	0.00320365	0.00151417	-0.000136989	-0.00175839	-0.00328244	-0.00470344	-0.00613596	-0.00761508	-0.00909167	-0.010592	-0.0121527	-0.0136894	-0.0150981	-0.0164335	-0.0178567	-0.0194009	-0.0209327	-0.0223747	-0.0237898	-0.025243	-0.0267376	-0.0282513	-0.0297508	-0.0312455	-0.0327746	-0.0342852	-0.0357065	-0.0371109	-0.0385974	-0.0401481	-0.0417182	-0.043271
13	0.030156	0.0298011	0.0295844	0.0295236	0.029581	0.0295329	0.0292175	0.0286796	0.0279719	0.0270698	0.0259419	0.0245182	0.022762	0.0207951	0.0187292	0.0165078	0.0140538	0.0113923	0.00859651	0.00572018	0.00278597	-0.000178874	-0.00313386	-0.00603568	-0.00883001	-0.0115164	-0.0141943	-0.0169268	-0.019636	-0.0222327	-0.0247527	-0.027279	-0.029827	-0.0323667	-0.0348768	-0.0373586	-0.0398317	-0.0422882	-0.0446776	-0.0469778	-0.0492471	-0.051566	-0.0539237	-0.0562489	-0.0585588	-0.0609101	-0.0632394	-0.0654678	-0.0676565
14	0.00743708	0.00800411	0.00849505	0.00889414	0.00920265	0.00951181	0.00982349	0.00997376	0.00988141	0.00964857	0.00934396	0.00892801	0.00840352	0.00783299	0.00720533	0.00645365	0.00560019	0.00470601	0.00372185	0.00260222	0.00145866	0.000386077	-0.00068268	-0.00179866	-0.00289729	-0.00392591	-0.00489284	-0.00583816	-0.00681249	-0.00779362	-0.00868412	-0.00945529	-0.0101902	-0.0109773	-0.0118394	-0.0127237	-0.0135587	-0.0143557	-0.0151572	-0.0159312	-0.0166804	-0.0174913	-0.0183629	-0.0192184	-0.0200496	-0.0208591	-0.021614	-0.0223706	-0.0232509
15	0.0484007	0.0442164	0.0402497	0.036513	0.0330734	0.0299816	0.0271818	0.0245693	0.0221695	0.0200986	0.0183281	0.0167016	0.0151522	0.0136924	0.0122765	0.0108314	0.00932525	0.00774596	0.00609346	0.00438074	0.00260033	0.000717063	-0.00132275	-0.00355143	-0.00590719	-0.00830625	-0.0107953	-0.0134728	-0.0163258	-0.019295	-0.0223604	-0.0254763	-0.0285869	-0.0317185	-0.0349209	-0.0381643	-0.041371	-0.0445056	-0.0475912	-0.0506274	-0.0535438	-0.0562892	-0.0589144	-0.0614876	-0.0639415	-0.066124	-0.0680209	-0.0697707	-0.0714296
16	0.0651523	0.062158	0.0591435	0.0560688	0.0528986	0.0496777	0.0464446	0.0431118	0.0395954	0.0359858	0.0324028	0.0287931	0.0250599	0.0212608	0.017528	0.013928	0.0104388	0.00695616	0.00340208	-0.000169464	-0.00369682	-0.00721517	-0.0107264	-0.014132	-0.0173768	-0.0205333	-0.0236708	-0.0267625	-0.0298038	-0.0328454	-0.0358607	-0.0387877	-0.0416297	-0.0443795	-0.047053	-0.0497644	-0.052533	-0.0552099	-0.057722	-0.0601335	-0.0624786	-0.0647425	-0.0669414	-0.0691021	-0.0712079	-0.0732229	-0.0751441	-0.0769926	-0.0787865
17	0.0590801	0.0567616	0.0543166	0.0517531	0.0491006	0.0463827	0.0436063	0.0407528	0.0377631	0.034612	0.0313966	0.0282169	0.0250399	0.0217896	0.0184586	0.0150889	0.0117184	0.00834952	0.00496554	0.00156632	-0.00183354	-0.00520759	-0.00853316	-0.0118455	-0.015204	-0.018581	-0.021877	-0.0250517	-0.0281937	-0.0314185	-0.0346959	-0.0378886	-0.0409492	-0.0439097	-0.0467386	-0.0493716	-0.0517998	-0.054029	-0.0559957	-0.0575956	-0.0588343	-0.0598083	-0.0604793	-0.0607329	-0.0606055	-0.060144	-0.0592658	-0.0579909	-0.056492
18	-0.0794116	-0.0770781	-0.0745246	-0.0717359	-0.0687417	-0.0655179	-0.0619741	-0.0581382	-0.0541326	-0.0499511	-0.0455126	-0.0408551	-0.036086	-0.0312431	-0.026298	-0.0212417	-0.0161222	-0.0109792	-0.00582073	-0.000701696	0.00434136	0.00939992	0.0144942	0.019445	0.0241866	0.028881	0.0335562	0.0380223	0.0422291	0.0463414	0.0504198	0.0543066	0.0578443	0.0610213	0.0638806	0.0663755	0.0683912	0.0699077	0.0710526	0.0719695	0.0726453	0.072902	0.0726653	0.0721363	0.0715205	0.0707604	0.0696849	0.0682833	0.0667213
19	0.00797978	0.00751025	0.00705422	0.00654031	0.00597673	0.00544251	0.00496185	0.00451525	0.00410894	0.00373818	0.0033695	0.00297479	0.00253064	0.00205617	0.00162625	0.0012656	0.000902664	0.000467678	-4.80151e-06	-0.000413075	-0.000747077	-0.00109524	-0.00147164	-0.00182399	-0.00217588	-0.0025719	-0.00296086	-0.00327947	-0.00356662	-0.00387491	-0.00415983	-0.00438038	-0.00459652	-0.00483374	-0.00500879	-0.00510322	-0.00520033	-0.00528941	-0.00527919	-0.00518443	-0.005107	-0.00511415	-0.00518058	-0.00519659	-0.00511553	-0.0050457	-0.00507987	-0.00516348	-0.00521571
20	0.00397018	0.00371416	0.00347673	0.00324546	0.00298484	0.00273686	0.00253252	0.00231787	0.00207565	0.00187046	0.00170516	0.00150217	0.001252	0.0010345	0.000867969	0.00067472	0.000438736	0.000232309	6.96796e-05	-9.26259e-05	-0.000256761	-0.000406928	-0.000566191	-0.000776854	-0.00102934	-0.00124532	-0.00138755	-0.00151019	-0.00164524	-0.00176586	-0.00188076	-0.00203935	-0.00225465	-0.00247375	-0.00261842	-0.0026774	-0.00274471	-0.00291439	-0.00314089	-0.00327482	-0.00329985	-0.00339539	-0.00363973	-0.00388276	-0.0040239	-0.00414452	-0.00432907	-0.00455681	-0.00475244
21	0.174578	0.166933	0.1589	0.150483	0.141833	0.133023	0.123905	0.114456	0.104912	0.0954006	0.0857767	0.0759155	0.065883	0.0557984	0.0457355	0.035746	0.0258269	0.0159523	0.00620375	-0.00330792	-0.0126286	-0.02185	-0.0308799	-0.0395722	-0.0480063	-0.056361	-0.0645951	-0.0725275	-0.0801508	-0.0876063	-0.0949364	-0.102095	-0.109122	-0.116119	-0.123093	-0.129915	-0.136489	-0.142923	-0.149366	-0.155719	-0.161806	-0.167712	-0.173591	-0.179394	-0.185071	-0.190709	-0.196303	-0.201785	-0.207255
22	0.000556768	0.000566848	0.000586923	0.000520688	0.000399194	0.00032303	0.000312305	0.000280852	0.000195417	0.000156258	0.000182595	0.000148679	5.78159e-05	4.03667e-05	8.17426e-05	7.77747e-05	2.67608e-05	-1.35708e-05	-3.02402e-07	7.764e-05	0.000159765	0.000153755	4.31363e-05	-7.86419e-05	-0.000110011	-8.78437e-05	-0.00013236	-0.00023961	-0.000308881	-0.000325688	-0.000335011	-0.000347596	-0.000372885	-0.000405886	-0.000395814	-0.000344639	-0.000339849	-0.000394074	-0.000397307	-0.000318344	-0.000269028	-0.000295397	-0.000332193	-0.000384181	-0.000506151	-0.000637678	-0.000673092	-0.000646791	-0.000677465
23	0.0320079	0.0346295	0.0366341	0.0381771	0.0392319	0.0396673	0.0395083	0.0388686	0.0377409	0.0360698	0.033946	0.0315377	0.0288922	0.0259851	0.0228975	0.0197785	0.0166751	0.0135272	0.0103131	0.00707076	0.00379369	0.000442763	-0.00297749	-0.00641755	-0.00981867	-0.0132072	-0.0167225	-0.0204114	-0.0241472	-0.0278613	-0.0315919	-0.0352854	-0.0388222	-0.042186	-0.04544	-0.0486148	-0.0517059	-0.0546971	-0.0575014	-0.0599869	-0.0621617	-0.064162	-0.0660148	-0.0676479	-0.0691172	-0.0705519	-0.0719393	-0.0731993	-0.0743713
24	-0.00159667	-0.00140759	-0.00115707	-0.000940776	-0.000780918	-0.000589756	-0.000363745	-0.000122894	0.000173787	0.000493147	0.000738308	0.000925468	0.00115972	0.00142299	0.0015687	0.00159718	0.00168412	0.00184108	0.00190137	0.00186193	0.00185399	0.00186736	0.00178968	0.0015958	0.00136904	0.00117363	0.00095345	0.0006576	0.000379744	0.000183354	-3.34762e-05	-0.000356736	-0.000780648	-0.00128858	-0.00180608	-0.00224287	-0.00265662	-0.00315607	-0.00370221	-0.00420873	-0.00470057	-0.00522853	-0.00578513	-0.00634863	-0.00688528	-0.00735942	-0.00777981	-0.00817519	-0.00854852
25	0.00239236	0.0022546	0.00204869	0.00186371	0.00176559	0.00170631	0.0015743	0.00136987	0.0012162	0.00113807	0.00104503	0.000941484	0.000881585	0.000794252	0.000622668	0.000473781	0.000398396	0.000274015	8.49775e-05	-1.7502e-05	-3.59308e-05	-0.000145603	-0.000371412	-0.000542149	-0.000569835	-0.000591172	-0.000751844	-0.00094903	-0.00100035	-0.000977178	-0.00108093	-0.00130395	-0.00146959	-0.00151498	-0.00155794	-0.00170418	-0.00190415	-0.00205415	-0.00213343	-0.00217056	-0.00219627	-0.00225753	-0.0023822	-0.00255371	-0.00273691	-0.00289735	-0.00302925	-0.00314102	-0.00321283
26	0.00633793	0.00612188	0.00587608	0.00555719	0.00522607	0.00489864	0.00451586	0.00407927	0.00365536	0.0032507	0.00282496	0.00238685	0.00197181	0.00158236	0.00119218	0.000771523	0.000337669	-2.21681e-05	-0.000284129	-0.000591194	-0.00101244	-0.0013555	-0.00150994	-0.00166855	-0.00194045	-0.00216989	-0.00229216	-0.0024536	-0.00272085	-0.0029606	-0.00306816	-0.00315442	-0.00338364	-0.00370362	-0.00390301	-0.00395045	-0.00408519	-0.00445144	-0.00485492	-0.00505002	-0.00507621	-0.0051874	-0.00553659	-0.00599562	-0.00633985	-0.00656154	-0.00683027	-0.00719895	-0.00756349
27	0.0351529	0.0331434	0.0310629	0.0289235	0.0267266	0.0244302	0.0220401	0.0196073	0.0171308	0.0146068	0.0121022	0.00965	0.00721488	0.00482209	0.00254781	0.000393523	-0.00167883	-0.00365087	-0.00550564	-0.00727453	-0.00894157	-0.0104519	-0.0118149	-0.0130209	-0.0139848	-0.0147183	-0.0153256	-0.0157828	-0.0159706	-0.015894	-0.0156893	-0.0154192	-0.0149837	-0.0143567	-0.0137293	-0.0132183	-0.0127371	-0.0122512	-0.0117978	-0.0113573	-0.0109794	-0.0107972	-0.0108032	-0.0108692	-0.0109613	-0.0111235	-0.0113538	-0.0116638	-0.0121151
28	0.00666266	0.00623252	0.0058087	0.00544062	0.00508737	0.00473824	0.00441192	0.0040853	0.00378589	0.00355912	0.00329983	0.00291932	0.00256185	0.00233483	0.00206301	0.00160367	0.00112263	0.000804909	0.000552152	0.000186932	-0.000243162	-0.000581691	-0.000849704	-0.00118911	-0.00160172	-0.00197519	-0.00229951	-0.00264762	-0.00302103	-0.00336762	-0.00365978	-0.0038981	-0.00413915	-0.00446622	-0.00485238	-0.00517608	-0.00540854	-0.00564605	-0.00595133	-0.00628747	-0.00660849	-0.00690485	-0.00717954	-0.00746464	-0.00778398	-0.0080954	-0.00838262	-0.00870554	-0.00908089
29	0.00355624	0.00337004	0.00313632	0.00291007	0.00276106	0.00265824	0.00251236	0.00232128	0.00218482	0.00212521	0.00205595	0.00196617	0.00194125	0.00199996	0.00205344	0.00200478	0.00184325	0.00163803	0.00142953	0.00120225	0.000963176	0.000720626	0.000434655	8.61182e-05	-0.000296124	-0.000689624	-0.0010645	-0.00138231	-0.00168066	-0.00205064	-0.00247122	-0.0028147	-0.00308848	-0.00345201	-0.00391698	-0.00430421	-0.00455771	-0.00486544	-0.00536429	-0.00587591	-0.00620008	-0.00653488	-0.00717599	-0.00804376	-0.00893052	-0.0098363	-0.0108099	-0.0118465	-0.0130096
30	0.0051306	0.00462596	0.00412902	0.00361718	0.00313725	0.00272811	0.0023292	0.00188785	0.00143931	0.0010325	0.000705194	0.000476682	0.000269462	-1.91946e-05	-0.000350992	-0.000615397	-0.000794845	-0.000935879	-0.0010652	-0.00119977	-0.00133948	-0.00143891	-0.00146805	-0.00147158	-0.00150584	-0.0015621	-0.00159228	-0.00158379	-0.00156578	-0.00154383	-0.00151138	-0.00149677	-0.00148489	-0.00140233	-0.0012703	-0.00117669	-0.00108057	-0.000887934	-0.00065554	-0.000489015	-0.00037905	-0.000289353	-0.000220582	-0.000160874	-0.000102577	-4.4975e-05	1.66773e-05	7.68537e-05	0.000148468
31	0.0135183	0.0127508	0.0119459	0.0111385	0.0103615	0.0096152	0.00884852	0.0080376	0.0072544	0.0065571	0.00587625	0.00513835	0.00441005	0.00375547	0.00308755	0.00234177	0.001594	0.000880323	0.000164161	-0.000523788	-0.00116312	-0.00181627	-0.00249158	-0.00313342	-0.00374815	-0.0043714	-0.00497092	-0.00550316	-0.00600661	-0.00653349	-0.00705143	-0.00750521	-0.00790142	-0.00828552	-0.00866758	-0.00899815	-0.00927769	-0.00957444	-0.00983378	-0.00991864	-0.00985996	-0.0097695	-0.00965587	-0.00955675	-0.00955189	-0.00957939	-0.00956702	-0.00961904	-0.00983442
32	-0.00838455	-0.00771848	-0.0069787	-0.00628942	-0.00571347	-0.00532773	-0.00503751	-0.00453114	-0.00382662	-0.00323958	-0.00278393	-0.00236721	-0.00212825	-0.00200598	-0.00169351	-0.00119434	-0.000738159	-0.000327456	0.000103309	0.000402868	0.000504537	0.000663235	0.00101619	0.00137682	0.0016696	0.00197589	0.00225859	0.00256911	0.00308179	0.00366677	0.00401514	0.00414672	0.00431518	0.00461561	0.00497547	0.00534415	0.00567279	0.00584314	0.0059096	0.00615956	0.0065512	0.00666777	0.0065358	0.00659241	0.00676786	0.00664005	0.00635963	0.00643166	0.00681008
33	0.0202612	0.0183625	0.0166571	0.0150762	0.0136378	0.0124337	0.0110674	0.00965209	0.00818034	0.00672321	0.00521065	0.00380791	0.00283562	0.00257107	0.00276853	0.00287649	0.00248001	0.00167481	0.000641063	-0.000525826	-0.0016779	-0.00322891	-0.00538022	-0.00754761	-0.00939447	-0.0115238	-0.0133837	-0.0138604	-0.0133534	-0.0127985	-0.0128204	-0.0133406	-0.013335	-0.0120492	-0.00982749	-0.00711334	-0.00399598	-0.000569678	0.00286411	0.00594452	0.00829278	0.0104605	0.0119109	0.0125509	0.0127158	0.01238	0.0120854	0.0118946	0.0110163
34	0.00670821	0.00634554	0.00586779	0.00540609	0.00502679	0.00443641	0.00402087	0.00395621	0.00410232	0.00470168	0.00532062	0.00544375	0.00529945	0.00495569	0.00442621	0.003721	0.00300734	0.00238301	0.00161976	0.00107991	0.000513814	8.86086e-05	-0.000402083	-0.00087385	-0.00145867	-0.00208632	-0.00289246	-0.0035558	-0.00412112	-0.00482264	-0.00533964	-0.00578243	-0.00619558	-0.00667301	-0.0068595	-0.00695921	-0.0071766	-0.007456	-0.00771001	-0.00806613	-0.00849433	-0.00879393	-0.00930408	-0.0100264	-0.0105016	-0.0107899	-0.0107875	-0.0104686	-0.0099199
35	0.00944945	0.00864944	0.00789026	0.00704357	0.00624222	0.00554622	0.00486004	0.00412196	0.00351331	0.00299765	0.0024532	0.00197026	0.0014704	0.000845666	0.000495958	0.000113371	-0.000270544	-0.00063496	-0.000969266	-0.00115684	-0.00142793	-0.00169243	-0.0017949	-0.00204614	-0.00238	-0.00257814	-0.00266391	-0.00277622	-0.0029417	-0.00315321	-0.00323353	-0.00337772	-0.0034389	-0.0036353	-0.00385941	-0.00410436	-0.00433733	-0.00470664	-0.00498503	-0.00549855	-0.00570847	-0.00578155	-0.00622002	-0.00666039	-0.00722784	-0.00768162	-0.00813952	-0.00877578	-0.00936547
36	0.0291849	0.0298748	0.0303896	0.030593	0.0305079	0.0298696	0.0289415	0.0274	0.0253177	0.0225679	0.0193555	0.0160873	0.0125425	0.00879585	0.00483043	0.00100939	-0.00272785	-0.00645084	-0.0100808	-0.0135605	-0.0167356	-0.0194222	-0.0219251	-0.0239708	-0.0256021	-0.0264783	-0.0267482	-0.0264924	-0.0256523	-0.024391	-0.0223844	-0.0198755	-0.017156	-0.0139072	-0.010361	-0.00653424	-0.00262107	0.0013909	0.0052794	0.00913936	0.0129013	0.0163856	0.0194408	0.0220868	0.0240188	0.0254496	0.0268197	0.0277211	0.0283362
[truncated: 191 more columns]

## Sheet: Supplementary Figure 2b
Supplementary Figure 2b
Skin conductance responses relative to onset of pain stimulus (49 Celsius), by condition
CSLOW - SocialLOW
Subject
1	0.0430099	0.0418362	0.0405743	0.0391237	0.0375146	0.0358724	0.0342384	0.0325169	0.0306183	0.0285594	0.0264099	0.0242246	0.0220326	0.0198311	0.0175961	0.0153208	0.0130132	0.0106442	0.00815355	0.00553879	0.00287539	0.000192027	-0.00260972	-0.00562925	-0.00881294	-0.0120102	-0.015146	-0.0182732	-0.0214701	-0.0247184	-0.0279056	-0.0309823	-0.0340695	-0.037311	-0.0406563	-0.0439138	-0.0469992	-0.0500114	-0.0530584	-0.0561189	-0.0591197	-0.0620703	-0.0650404	-0.0680506	-0.0710468	-0.0738748	-0.076316	-0.0785866	-0.0818175
2	0.00982195	0.00941072	0.0090623	0.00860778	0.0080907	0.00760308	0.00713308	0.00671202	0.00638887	0.00605331	0.00557231	0.00500224	0.00446157	0.00397113	0.0035111	0.00305484	0.00254039	0.00193296	0.00130894	0.000774785	0.000295444	-0.000269622	-0.000963365	-0.00167464	-0.00228866	-0.00283299	-0.00339479	-0.00397323	-0.00456934	-0.0052513	-0.00599905	-0.00669156	-0.00727341	-0.00780654	-0.00837722	-0.0089645	-0.00948375	-0.00997252	-0.010506	-0.011017	-0.0114524	-0.0118836	-0.0123376	-0.0127858	-0.0132837	-0.0138869	-0.0143034	-0.0142856	-0.0151475
3	0.00374652	0.0035867	0.00332683	0.00307169	0.00286969	0.00269319	0.00253362	0.0024065	0.00226655	0.00204568	0.00180437	0.00166602	0.00158951	0.00142837	0.00117874	0.000935759	0.000691891	0.000404004	0.000153539	2.61156e-05	-4.80441e-05	-0.000170567	-0.000368959	-0.000663593	-0.00100209	-0.00119771	-0.00117478	-0.00114429	-0.00133899	-0.00168375	-0.00193871	-0.00209108	-0.00230295	-0.00257485	-0.00280571	-0.00301393	-0.00326727	-0.00357676	-0.00389889	-0.00416237	-0.00435914	-0.00457276	-0.00487623	-0.00524277	-0.00558119	-0.0059153	-0.00619975	-0.00605023	-0.00612992
4	0.0304551	0.0288873	0.0273332	0.0259467	0.0246971	0.0234254	0.0219588	0.0202895	0.018643	0.0171732	0.015747	0.0142055	0.0125967	0.0110194	0.00944649	0.00781372	0.00611517	0.00439243	0.00276333	0.00128252	-0.000232564	-0.00191322	-0.00361014	-0.00523692	-0.00691869	-0.00868731	-0.0104426	-0.01215	-0.0138067	-0.0153758	-0.0169108	-0.0185538	-0.0203417	-0.0221962	-0.024011	-0.0256442	-0.0271074	-0.0286524	-0.0303585	-0.0320416	-0.033684	-0.0354206	-0.037225	-0.0389718	-0.0406341	-0.0422729	-0.0438102	-0.0451511	-0.0471294
5	-0.00926732	-0.00947516	-0.00961712	-0.009702	-0.00964756	-0.0095122	-0.00938071	-0.00919376	-0.00888378	-0.00847418	-0.00802641	-0.00756517	-0.00696842	-0.00607087	-0.00496016	-0.00391378	-0.00304558	-0.00225897	-0.00147643	-0.000693136	0.000144903	0.00108796	0.00202757	0.00281706	0.00351851	0.00433632	0.00531915	0.00626558	0.00696155	0.0074288	0.00788237	0.00846805	0.00908166	0.00952748	0.00982127	0.0101213	0.0104418	0.0107074	0.0109451	0.011229	0.0115441	0.0117746	0.0118508	0.0118818	0.0119742	0.0120761	0.012372	0.0129388	0.0121817
6	0.0230896	0.0200398	0.0171863	0.0145082	0.0119662	0.00950978	0.00713933	0.00498693	0.00317478	0.00165188	0.000363335	-0.000620036	-0.00133763	-0.00198275	-0.00256872	-0.00290776	-0.00293612	-0.00276446	-0.00253459	-0.00237235	-0.0022655	-0.00203223	-0.00166723	-0.0014709	-0.00157617	-0.00177969	-0.00201082	-0.00240618	-0.0029103	-0.00338256	-0.00392653	-0.00463555	-0.00536145	-0.00605338	-0.0068632	-0.00777724	-0.00860305	-0.0092556	-0.00971656	-0.00989759	-0.00974565	-0.00931673	-0.00861559	-0.00750169	-0.00591944	-0.00401076	-0.00159063	0.00190392	0.00561286
7	-0.0973058	-0.0898201	-0.0826059	-0.0757116	-0.0692292	-0.0631349	-0.0574289	-0.0522001	-0.0474996	-0.0433539	-0.0398386	-0.0369654	-0.0345923	-0.0326178	-0.0310965	-0.0299905	-0.0291113	-0.0284222	-0.0280362	-0.0279018	-0.0277168	-0.0270371	-0.0254493	-0.0227677	-0.0189234	-0.0136697	-0.00668858	0.00213953	0.0127981	0.0251868	0.0390312	0.0539695	0.0696455	0.0857253	0.101994	0.118303	0.134415	0.150137	0.165452	0.180318	0.194521	0.207908	0.220568	0.232703	0.244497	0.255948	0.266828	0.277298	0.287507
8	-0.0207177	-0.0193199	-0.0171935	-0.0144982	-0.0119598	-0.0103069	-0.00947762	-0.00874128	-0.00812554	-0.00899679	-0.0120269	-0.0154866	-0.0170541	-0.0162818	-0.0141625	-0.0115358	-0.00874571	-0.00595892	-0.00329986	-0.000877055	0.00125479	0.00311518	0.00472871	0.00611946	0.00736933	0.00854389	0.0095991	0.010515	0.0113973	0.0122804	0.0130301	0.0136105	0.0142041	0.0149266	0.0156848	0.016381	0.0170237	0.0176636	0.0183318	0.0189871	0.0195608	0.0200548	0.0204903	0.0208638	0.0211905	0.0214008	0.0215498	0.0221913	0.0228855
9	-0.0811903	-0.0827469	-0.0842569	-0.0853619	-0.085843	-0.0857681	-0.0851849	-0.0839816	-0.0820279	-0.0792679	-0.0757027	-0.0713452	-0.0661788	-0.0601375	-0.0531368	-0.0452849	-0.0370074	-0.0286243	-0.0200024	-0.0109865	-0.0017869	0.00731836	0.0162497	0.0249562	0.0332853	0.0411525	0.0486144	0.0556715	0.0623013	0.0686002	0.0745521	0.0800173	0.0850942	0.0899611	0.0945112	0.0985758	0.102172	0.105299	0.107814	0.109677	0.111124	0.112345	0.113221	0.113641	0.113654	0.113225	0.112491	0.111632	0.109626
10	-0.0449631	-0.042869	-0.0407364	-0.0385078	-0.0361832	-0.0338712	-0.0315644	-0.0291755	-0.0266599	-0.0239536	-0.0211037	-0.0183284	-0.0156429	-0.0128272	-0.00990931	-0.00713243	-0.00445751	-0.00168148	0.00107987	0.00358971	0.00593805	0.00832915	0.0107263	0.0129732	0.0150173	0.016952	0.0189	0.0208087	0.0224867	0.0238918	0.0251596	0.0263318	0.0272791	0.0279097	0.0283118	0.0286525	0.0289599	0.029053	0.0288058	0.0284109	0.0281068	0.0277696	0.0271781	0.0264596	0.025872	0.0254887	0.0253644	0.025334	0.024109
11	-0.020139	-0.0189713	-0.017222	-0.0149777	-0.0124042	-0.00949116	-0.00619814	-0.00278443	0.000510898	0.00382948	0.00731756	0.0108069	0.0140351	0.0168433	0.0192292	0.0212704	0.0228561	0.023793	0.0241786	0.0241725	0.0236566	0.0225288	0.0208837	0.0187789	0.0162496	0.0134116	0.0102906	0.00681297	0.00300288	-0.00104016	-0.00525621	-0.00956367	-0.0138229	-0.0179064	-0.0217274	-0.025222	-0.0283356	-0.0310451	-0.0333274	-0.0350239	-0.0359771	-0.0363577	-0.0364457	-0.0361882	-0.0354578	-0.0344689	-0.0332501	-0.0313245	-0.0295048
12	0.0107381	0.010175	0.00959419	0.00908123	0.00864262	0.0081637	0.00760676	0.00707555	0.00653985	0.00588198	0.00521778	0.00469796	0.00420536	0.0036386	0.0030943	0.00258483	0.00202043	0.00143141	0.000876224	0.000303036	-0.000311583	-0.000892611	-0.0014468	-0.00208979	-0.00279701	-0.00338371	-0.00380271	-0.00422851	-0.00479199	-0.00539861	-0.00591334	-0.00638336	-0.00690443	-0.00744787	-0.00797472	-0.00850417	-0.00903644	-0.00957992	-0.0101218	-0.0105595	-0.0109044	-0.0113769	-0.0120682	-0.0127603	-0.0132686	-0.0137223	-0.0141093	-0.0142439	-0.0153332
13	-0.0172604	-0.0206296	-0.0238636	-0.0268406	-0.0295659	-0.0321201	-0.0345691	-0.0368923	-0.0390025	-0.0407643	-0.0420317	-0.0427182	-0.0427572	-0.0420614	-0.0405876	-0.0383623	-0.0354464	-0.0318651	-0.0275089	-0.0222429	-0.0162015	-0.0097525	-0.00314186	0.00356718	0.0103298	0.0171092	0.0238167	0.0301761	0.0358535	0.0407593	0.0450721	0.0488738	0.0519387	0.0540864	0.0554907	0.0563839	0.0567219	0.0563849	0.0554666	0.0541554	0.052547	0.0506748	0.0485558	0.0462529	0.0438857	0.0414174	0.0388516	0.0367586	0.0351768
14	2.50151e-05	-0.000763204	-0.00157526	-0.00245012	-0.00332063	-0.00409467	-0.00466065	-0.00498219	-0.00516297	-0.00528504	-0.0053009	-0.00515547	-0.0048494	-0.00439962	-0.00388753	-0.00342511	-0.0029886	-0.00245086	-0.00175041	-0.000922295	-9.57466e-05	0.000578628	0.00118641	0.00199214	0.00296467	0.00378276	0.00435092	0.0048368	0.0052876	0.00557856	0.00562189	0.00543446	0.0050563	0.00453338	0.0039933	0.00355155	0.00311977	0.00253655	0.00184851	0.00124146	0.000763448	0.000273236	-0.00033919	-0.00100444	-0.00167914	-0.00249596	-0.00324836	-0.00335617	-0.00377305
15	0.0484294	0.0471122	0.045593	0.0438957	0.0421514	0.0404037	0.0385202	0.0363935	0.0341015	0.0317475	0.0293497	0.0269339	0.0244667	0.0217834	0.0188452	0.0158667	0.0130004	0.0101506	0.00718022	0.0040681	0.000851876	-0.00241959	-0.00567679	-0.00890147	-0.0122001	-0.0156234	-0.0189941	-0.0221854	-0.0253506	-0.028585	-0.031724	-0.0347003	-0.0376513	-0.0405618	-0.0432541	-0.0457481	-0.0482431	-0.0507655	-0.0531102	-0.0551503	-0.0570246	-0.0589339	-0.0608765	-0.0626937	-0.0643	-0.0657899	-0.0671414	-0.0679614	-0.0687232
16	0.039539	0.0373018	0.0351815	0.0330497	0.0307959	0.0285077	0.0262902	0.0240463	0.0217246	0.0195159	0.0174941	0.0154003	0.0131058	0.0109099	0.00905451	0.00733385	0.0054867	0.00360589	0.00186133	0.000154964	-0.00164743	-0.00345339	-0.00516935	-0.00687443	-0.00863209	-0.0104169	-0.0122096	-0.0140049	-0.0158598	-0.0178667	-0.0199309	-0.0218471	-0.0236208	-0.025404	-0.0272626	-0.0292121	-0.0312537	-0.0333009	-0.0352548	-0.0371384	-0.0390407	-0.0409846	-0.0429526	-0.044942	-0.0469536	-0.0489226	-0.0505297	-0.0518704	-0.0547124
17	-0.0607534	-0.0606306	-0.0597459	-0.0581999	-0.0560633	-0.0533334	-0.0500635	-0.0463449	-0.0422505	-0.0379167	-0.0334822	-0.0288762	-0.0239449	-0.0187812	-0.0136155	-0.00848348	-0.00329889	0.00192136	0.00708315	0.0121233	0.0170475	0.021812	0.0261749	0.0299092	0.0330841	0.0358316	0.0380149	0.0394559	0.0402748	0.040642	0.0404646	0.0396669	0.038387	0.0366696	0.0343749	0.0314765	0.0281869	0.0247293	0.0211266	0.0173275	0.0133946	0.00950587	0.00593782	0.00292434	0.000438295	-0.00158935	-0.00282008	-0.00313545	-0.00403809
18	0.016075	0.0138523	0.0116755	0.00945207	0.00714154	0.00478527	0.00252153	0.000413875	-0.00160682	-0.00359142	-0.00547883	-0.00713237	-0.00850228	-0.00971637	-0.0108541	-0.0117836	-0.0123791	-0.0126531	-0.0126224	-0.0123056	-0.0118027	-0.011154	-0.0102427	-0.0090144	-0.00764192	-0.00628398	-0.00481519	-0.00301743	-0.000976925	0.000992511	0.00281954	0.0046822	0.00658564	0.00840022	0.0101512	0.0118815	0.0134912	0.014905	0.0162056	0.0175435	0.0189041	0.0200715	0.0209617	0.021699	0.0223045	0.0226931	0.0230862	0.0240629	0.0248835
19	0.00286322	0.00254304	0.00225697	0.00195309	0.00160171	0.00125667	0.000956488	0.000652645	0.000264792	-0.000175307	-0.000496242	-0.000620787	-0.000696238	-0.000855203	-0.0010199	-0.00107596	-0.00107361	-0.00111164	-0.00117113	-0.00119074	-0.00117601	-0.00117654	-0.00121365	-0.00124207	-0.00122903	-0.00119703	-0.00110301	-0.000903641	-0.000736205	-0.000737207	-0.000813004	-0.000767656	-0.000496539	-8.55635e-05	0.000233322	0.000412974	0.000739243	0.00139971	0.00221507	0.00301496	0.00384247	0.00469186	0.00553833	0.00653339	0.0077005	0.00874036	0.00967412	0.0110075	0.0120141
20	0.00277785	0.00247237	0.00221738	0.0021232	0.00202839	0.00183105	0.00170709	0.00173419	0.00165914	0.00139861	0.00121495	0.0011644	0.00104535	0.000854721	0.000711166	0.000598714	0.000485629	0.000365829	0.000186649	-3.25515e-05	-0.000169952	-0.00021264	-0.000319488	-0.000558839	-0.000776791	-0.000868053	-0.000927038	-0.00103384	-0.001153	-0.00125191	-0.00134779	-0.00144361	-0.00152453	-0.00164659	-0.00187859	-0.00214064	-0.00229427	-0.00232621	-0.00231605	-0.00235433	-0.00250004	-0.00270469	-0.00281973	-0.00275202	-0.00264917	-0.00279014	-0.00298067	-0.00269921	-0.00299371
21	0.0269817	0.0211317	0.0152946	0.00940735	0.00351103	-0.0022882	-0.00794522	-0.0134388	-0.0186636	-0.0234944	-0.0279938	-0.032388	-0.0367571	-0.0409745	-0.0449448	-0.0486024	-0.0518261	-0.0545888	-0.0568964	-0.0585882	-0.0595437	-0.0597821	-0.0591667	-0.0574154	-0.0543462	-0.0498432	-0.0437991	-0.0361427	-0.0267918	-0.0156868	-0.0028081	0.0119666	0.0288163	0.0478106	0.0690552	0.0927546	0.118949	0.147595	0.178821	0.212621	0.248601	0.286386	0.32591	0.366996	0.409104	0.451696	0.494535	0.537476	0.579534
22	-0.0170645	-0.0165834	-0.0161231	-0.0157309	-0.0153743	-0.0149793	-0.0145285	-0.0140651	-0.0135908	-0.0130551	-0.0124542	-0.0117942	-0.0110363	-0.0102257	-0.00944978	-0.0086098	-0.00756098	-0.00640625	-0.00533227	-0.00430247	-0.00315584	-0.00186601	-0.000528222	0.000812817	0.00219852	0.00368479	0.00530293	0.00704139	0.00882381	0.0105423	0.0121624	0.0137788	0.0155328	0.0174546	0.019406	0.0212848	0.0232147	0.0253294	0.0275354	0.0297116	0.0319496	0.0344188	0.0370723	0.0396395	0.0419365	0.0440091	0.046037	0.0482892	0.050495
23	-0.0504557	-0.0502539	-0.0496934	-0.0487026	-0.0472817	-0.0454507	-0.0431738	-0.0404661	-0.0374081	-0.0339796	-0.0301459	-0.0260579	-0.0218757	-0.0175589	-0.0130733	-0.00855773	-0.00412062	0.000258874	0.00455359	0.00863558	0.0124238	0.0159526	0.0192576	0.0222292	0.0247273	0.0268677	0.0288825	0.0307228	0.0322071	0.0333478	0.0341761	0.0345825	0.0344947	0.0339718	0.0330999	0.0318424	0.0300898	0.0278854	0.0253852	0.0226613	0.019673	0.0163084	0.0125645	0.00866573	0.00472737	0.000531304	-0.00384647	-0.00767725	-0.0116405
24	0.00766277	0.00705776	0.00650634	0.00608591	0.0056572	0.00506414	0.00444298	0.00400133	0.00364287	0.00317269	0.0026553	0.00224226	0.00185577	0.00133181	0.000713094	0.000144346	-0.000371127	-0.000862385	-0.0012615	-0.00157931	-0.00191665	-0.00228444	-0.00264973	-0.00297061	-0.00317314	-0.00332878	-0.00359523	-0.00389198	-0.00403225	-0.00407026	-0.00414396	-0.00419106	-0.00408194	-0.00380989	-0.00344351	-0.00302306	-0.00246477	-0.00159575	-0.000400966	0.000905758	0.00214447	0.0033666	0.00477577	0.00650579	0.00843395	0.0102793	0.012106	0.0142949	0.0163229
25	0.00247521	0.00237313	0.00221403	0.00203649	0.00190279	0.00177268	0.00160386	0.00146272	0.00139352	0.00132564	0.00117298	0.000939022	0.000711459	0.000562816	0.000458756	0.000341635	0.000243594	0.000186682	0.00011276	5.4413e-07	-0.000138661	-0.000317432	-0.000466244	-0.00049746	-0.000510109	-0.000632914	-0.000779959	-0.000846208	-0.000914258	-0.0010372	-0.00113837	-0.00125568	-0.00147971	-0.00167604	-0.00169306	-0.00165339	-0.00173855	-0.00196228	-0.0022154	-0.00233737	-0.00231882	-0.00238457	-0.00259898	-0.0027429	-0.00278899	-0.00297097	-0.00324738	-0.0031744	-0.00297838
26	0.00280889	0.00236285	0.00185174	0.00140551	0.00111855	0.00088388	0.000493745	-3.92573e-05	-0.000500457	-0.000808424	-0.00106038	-0.00133392	-0.0016577	-0.00202295	-0.00235629	-0.0026156	-0.00281898	-0.00293758	-0.00293698	-0.00289338	-0.00290663	-0.00295136	-0.00292072	-0.00274492	-0.00242887	-0.00205955	-0.0017125	-0.00132603	-0.000821773	-0.000248011	0.000327123	0.00089185	0.0014661	0.00210402	0.00281785	0.00354856	0.00428135	0.00505501	0.00588858	0.00679665	0.00777664	0.00876044	0.00968611	0.0106011	0.0115657	0.0125288	0.0136427	0.0151728	0.0160663
27	-0.111062	-0.108738	-0.105654	-0.101739	-0.0971435	-0.0921314	-0.0868315	-0.0811935	-0.0751718	-0.0688677	-0.0624274	-0.0559168	-0.0493241	-0.0425685	-0.035618	-0.0286207	-0.0216895	-0.0147033	-0.00754308	-0.000248667	0.00717629	0.0148055	0.0225627	0.0301996	0.0376295	0.044985	0.0521401	0.0586833	0.0645515	0.0699916	0.0749188	0.0790359	0.0823299	0.0849337	0.0868193	0.087878	0.0881374	0.0877962	0.0869899	0.0856286	0.0835795	0.0808526	0.0776131	0.0740858	0.0703138	0.0661794	0.061925	0.0578963	0.0530493
28	0.00241154	0.0023686	0.00237392	0.00226252	0.00209599	0.00198031	0.00191183	0.00187408	0.00190075	0.0019683	0.00193409	0.00174124	0.00151468	0.00131521	0.00109016	0.00089891	0.000854867	0.000869522	0.000731529	0.000432527	0.000176425	3.4793e-05	-0.000135382	-0.000382195	-0.000599579	-0.000783789	-0.000995178	-0.00118722	-0.0013502	-0.00154883	-0.00175563	-0.00194207	-0.00215247	-0.00236831	-0.00255349	-0.00272105	-0.00287021	-0.00301499	-0.00315165	-0.00322955	-0.00330218	-0.00348061	-0.00372331	-0.00391926	-0.0041096	-0.00442325	-0.00465533	-0.00439582	-0.00449856
29	-0.0348367	-0.0340899	-0.0333765	-0.0327405	-0.0321246	-0.0315206	-0.0309248	-0.0302192	-0.0293145	-0.0282758	-0.0271671	-0.025912	-0.0243935	-0.0226244	-0.0207408	-0.0187758	-0.0165734	-0.0140791	-0.0114488	-0.00870635	-0.00571986	-0.00256898	0.000589911	0.00385664	0.00730282	0.0107518	0.0141256	0.0175294	0.0209821	0.0244452	0.0279117	0.0312633	0.0343542	0.0373131	0.040402	0.0435597	0.0465016	0.0492006	0.0517987	0.0542448	0.0564779	0.0586469	0.0608121	0.062804	0.0645467	0.0661555	0.0678574	0.0699222	0.0715598
30	-0.00751693	-0.00774641	-0.00805356	-0.00830267	-0.00840701	-0.0084676	-0.00856508	-0.00865858	-0.0086458	-0.00843801	-0.00806971	-0.00769029	-0.00736365	-0.00698288	-0.00645005	-0.0057992	-0.0050747	-0.00425084	-0.00335424	-0.00250508	-0.00172918	-0.000894457	6.90634e-05	0.00106857	0.00202752	0.00297972	0.00393321	0.00483116	0.005713	0.00666795	0.0075921	0.00834588	0.0090852	0.0100255	0.0110726	0.0120488	0.012988	0.0139516	0.0148694	0.0156967	0.0165032	0.0173529	0.0182126	0.0189851	0.0195722	0.0200033	0.0206031	0.0214677	0.0213803
31	-0.0112009	-0.0120423	-0.012834	-0.0134975	-0.0140508	-0.0145552	-0.0150312	-0.0154114	-0.0155656	-0.0154467	-0.0151487	-0.0147598	-0.0142681	-0.0136099	-0.0127385	-0.0116796	-0.0104794	-0.00910585	-0.00753018	-0.0058232	-0.00407491	-0.00230805	-0.000454097	0.00155828	0.00362521	0.00554434	0.00731989	0.00915086	0.0110766	0.0128984	0.0145197	0.0160917	0.0177201	0.0192878	0.020674	0.0219292	0.0231591	0.0244167	0.0257091	0.0269349	0.0279345	0.0287411	0.0295189	0.0302497	0.0308236	0.0312649	0.0317069	0.0322928	0.0323343
32	-0.0105526	-0.0101188	-0.00996436	-0.00988007	-0.0097289	-0.00949374	-0.00914325	-0.00865643	-0.00807388	-0.00744933	-0.00678287	-0.00604806	-0.0053653	-0.00486442	-0.00429871	-0.00343956	-0.00251994	-0.0016043	-0.000517085	0.000395585	0.000754192	0.00105864	0.00200339	0.0032991	0.00408068	0.00431705	0.00474164	0.00552434	0.0062559	0.00680677	0.00720831	0.00743533	0.00770138	0.00823693	0.00889187	0.00940453	0.00974269	0.00999316	0.0102055	0.0104446	0.0107789	0.0111618	0.0115031	0.0117618	0.0119111	0.0119791	0.0121125	0.0125474	0.0127614
33	-0.00352535	-0.00507717	-0.00664539	-0.00853962	-0.0103561	-0.0119142	-0.0132619	-0.0147026	-0.0159397	-0.0171816	-0.0183122	-0.0191235	-0.0195752	-0.019787	-0.019591	-0.0191921	-0.0184625	-0.0175727	-0.01632	-0.0148442	-0.0132267	-0.0111632	-0.00895538	-0.00637929	-0.00365125	-0.000983225	0.00207944	0.00536646	0.0083785	0.0117203	0.0150717	0.0184543	0.0219117	0.0254941	0.0290571	0.0326322	0.0362041	0.0394231	0.0426926	0.0457976	0.0486292	0.0516237	0.0545217	0.0567823	0.0590525	0.0612178	0.062872	0.06455	0.0662353
34	-0.00171491	-0.00139839	-0.00143542	-0.00149963	-0.00158066	-0.00156325	-0.00163952	-0.00169249	-0.00174991	-0.00168505	-0.0017048	-0.00176216	-0.00184637	-0.00168224	-0.00155924	-0.00157962	-0.0013026	-0.00103144	-0.000713208	-0.00043977	-0.000286078	-4.96584e-05	0.000172991	0.000513382	0.000641852	0.000993024	0.00146113	0.00152609	0.00157916	0.0019171	0.00201322	0.00197683	0.00194736	0.00209321	0.00220361	0.00208779	0.00209154	0.00222431	0.00232206	0.00215176	0.00211532	0.00193167	0.00167824	0.00145247	0.00116872	0.00071237	0.000201929	-0.000245297	-0.00079999
35	-0.0154101	-0.0161056	-0.0163857	-0.0168518	-0.0172778	-0.0175999	-0.0177192	-0.0175004	-0.0173093	-0.017389	-0.0170612	-0.0164076	-0.0157085	-0.0147387	-0.0136805	-0.012441	-0.011228	-0.00999579	-0.00847134	-0.00698437	-0.00536679	-0.00350978	-0.00161719	0.000434209	0.00250262	0.00436565	0.00632367	0.00844898	0.010613	0.0128197	0.015182	0.0175201	0.0198844	0.0223922	0.0248688	0.0273542	0.0298876	0.032365	0.0346728	0.037125	0.0394848	0.0416489	0.0439106	0.0461725	0.0480263	0.049704	0.0515672	0.0536017	0.0552877
36	0.0418391	0.0445941	0.0463591	0.0471534	0.0466618	0.0455599	0.0437753	0.0413036	0.0382181	0.034692	0.0307226	0.0265144	0.0226186	0.0185815	0.0144923	0.0102772	0.00563187	0.0014246	-0.00240081	-0.00626479	-0.0101002	-0.0133815	-0.0166101	-0.0195147	-0.0218871	-0.024158	-0.0258418	-0.0273212	-0.0284387	-0.0294076	-0.0302061	-0.0312236	-0.0319582	-0.0325644	-0.0330661	-0.0336167	-0.0340412	-0.0349102	-0.0362028	-0.0373035	-0.03842	-0.0396707	-0.041182	-0.0430067	-0.0453331	-0.0476363	-0.0503059	-0.0531956	-0.0556214
CSLOW - SocialHIGH
Subject
1	0.0232878	0.0221114	0.0209662	0.0197583	0.0183809	0.0167693	0.0149243	0.0129157	0.0108342	0.00871197	0.00649496	0.00413062	0.00167743	-0.000734013	-0.00303505	-0.00522542	-0.00726795	-0.00908543	-0.0106347	-0.0118813	-0.0127544	-0.0132347	-0.0134191	-0.0134054	-0.0131775	-0.0126741	-0.0119035	-0.0109361	-0.00983508	-0.00863685	-0.00736783	-0.00603849	-0.00463602	-0.00317073	-0.00172139	-0.000379566	0.000842612	0.0020022	0.00313786	0.00420894	0.00509191	0.00565835	0.00589357	0.00586285	0.00555674	0.00499698	0.00442712	0.00377334	0.00189218
2	-0.00253808	-0.00198288	-0.00139449	-0.000833552	-0.000270138	0.00028785	0.000791402	0.00121464	0.00156344	0.00186819	0.00215648	0.002423	0.00261581	0.00269299	0.00272519	0.00281399	0.00290339	0.0028659	0.00270386	0.00248148	0.0022172	0.00195998	0.00176281	0.00156183	0.0012565	0.00083637	0.000363642	-5.0738e-05	-0.000340783	-0.000652576	-0.0011844	-0.00184499	-0.00240141	-0.00283681	-0.00324449	-0.00364043	-0.00405436	-0.00451527	-0.00495494	-0.00532562	-0.00569012	-0.00608363	-0.00642034	-0.00661206	-0.00670564	-0.00687661	-0.00714113	-0.00708784	-0.00687449
3	0.00905794	0.00858079	0.00804904	0.00752694	0.00710054	0.00672051	0.00623177	0.0055992	0.00497777	0.00452349	0.00420547	0.00385861	0.00339583	0.00288409	0.00242115	0.00202467	0.00164508	0.00123031	0.000772666	0.000320293	-9.27001e-05	-0.000518008	-0.000996334	-0.00146421	-0.00188482	-0.00231962	-0.00281312	-0.00335363	-0.00388972	-0.00434952	-0.00475489	-0.00521471	-0.00573879	-0.00624073	-0.00671699	-0.00721466	-0.00770396	-0.00816602	-0.00863626	-0.00905745	-0.00936324	-0.00969369	-0.0101848	-0.0106951	-0.0110961	-0.0115621	-0.0120923	-0.0121735	-0.0121495
4	-0.0327239	-0.0179871	-0.00439341	0.00788096	0.0189052	0.0287099	0.037097	0.0441094	0.0500095	0.0547501	0.0581038	0.0601157	0.0610572	0.0611629	0.0604549	0.0587317	0.0559096	0.0522266	0.0478416	0.0426082	0.036545	0.0300312	0.0232707	0.0160931	0.00841729	0.000402412	-0.00779532	-0.0160722	-0.0243844	-0.0327483	-0.0410795	-0.0492731	-0.0574625	-0.0658381	-0.0742806	-0.0824972	-0.0904161	-0.0981864	-0.105879	-0.113417	-0.120748	-0.127945	-0.135125	-0.142327	-0.149466	-0.15644	-0.163101	-0.169233	-0.175518
5	0.0106728	0.0098057	0.00893735	0.0080371	0.00714783	0.00636569	0.00560228	0.00471671	0.00382166	0.00313127	0.0025363	0.00174453	0.000841114	0.00013528	-0.000403736	-0.000950429	-0.00143775	-0.00178454	-0.00207669	-0.00237143	-0.0026195	-0.00281476	-0.00303719	-0.00325509	-0.00330441	-0.00319751	-0.00315267	-0.00324224	-0.00328181	-0.00312922	-0.00292562	-0.00288024	-0.0029529	-0.00302099	-0.00313095	-0.00331661	-0.00349532	-0.00366856	-0.00390392	-0.00414158	-0.0042787	-0.00437426	-0.00455395	-0.00479881	-0.00506454	-0.00534681	-0.00538222	-0.00520029	-0.00632174
6	0.00741881	0.00538461	0.00350142	0.00170862	-0.000231882	-0.00231929	-0.00442316	-0.00649793	-0.00849698	-0.0103724	-0.0121554	-0.0138601	-0.0154155	-0.0167103	-0.0176858	-0.0183849	-0.018826	-0.0189583	-0.0187779	-0.0182666	-0.0173144	-0.0158864	-0.0141154	-0.0121192	-0.00986236	-0.00725482	-0.00428364	-0.00102604	0.00240654	0.00592517	0.00949371	0.0131312	0.0168349	0.0205193	0.0241469	0.0277747	0.0313627	0.0347505	0.0378998	0.0409856	0.0441167	0.047069	0.0495526	0.0516704	0.0537466	0.0558407	0.0579822	0.060265	0.0616268
7	-0.213368	-0.205158	-0.195963	-0.185896	-0.175085	-0.163629	-0.151764	-0.139777	-0.127781	-0.11583	-0.104118	-0.0929206	-0.0823972	-0.0724802	-0.0630358	-0.054137	-0.0459077	-0.0381487	-0.0304255	-0.0223901	-0.0138083	-0.00442214	0.00602143	0.0176223	0.0303608	0.0442083	0.0590039	0.074414	0.0901694	0.106113	0.122043	0.137723	0.152991	0.167849	0.182346	0.196339	0.209596	0.222122	0.234056	0.245463	0.256412	0.267007	0.277289	0.287248	0.296906	0.306241	0.315202	0.323989	0.332402
8	0.0120101	0.0123443	0.0124978	0.0124894	0.0124602	0.0124365	0.0122469	0.0118122	0.0112857	0.0107974	0.0102573	0.00951577	0.00863838	0.00784508	0.0071464	0.00634263	0.00543251	0.00459954	0.0038257	0.00296317	0.00200526	0.000977118	-0.00013381	-0.00126781	-0.00239616	-0.00359165	-0.00487249	-0.00616655	-0.00740494	-0.00859022	-0.00980763	-0.0110947	-0.0123719	-0.0136025	-0.0148506	-0.016136	-0.0174285	-0.0187434	-0.0200826	-0.0213881	-0.022634	-0.0238509	-0.0250355	-0.0261468	-0.0272356	-0.0283625	-0.0292441	-0.0297494	-0.0311185
9	0.0849493	0.0791151	0.0732848	0.0675129	0.0618825	0.0565212	0.0515008	0.0466362	0.0417013	0.0367346	0.0318831	0.0271782	0.0225929	0.0181401	0.0138584	0.00972087	0.00560627	0.00148664	-0.00249463	-0.00629514	-0.0100603	-0.0138541	-0.0176125	-0.0212876	-0.0248021	-0.0280763	-0.0311815	-0.0342373	-0.0371975	-0.0398943	-0.0422253	-0.044194	-0.0458086	-0.0470291	-0.0478275	-0.0482122	-0.0481727	-0.0476916	-0.0467753	-0.0453753	-0.0434016	-0.0408646	-0.0377951	-0.0341341	-0.0299352	-0.0253446	-0.0200971	-0.0138093	-0.00760356
10	0.0341543	0.0323157	0.0303981	0.0284638	0.0265853	0.0246873	0.0226669	0.0205775	0.0185228	0.0165408	0.0146006	0.0126056	0.0105097	0.00843977	0.00649869	0.00455266	0.00249178	0.000478379	-0.00135776	-0.00313927	-0.00493454	-0.00663279	-0.00824475	-0.00989231	-0.0114826	-0.0128331	-0.0139985	-0.0151058	-0.016148	-0.0171492	-0.0181433	-0.0189426	-0.0193418	-0.0194659	-0.0195649	-0.0196726	-0.0197361	-0.0197895	-0.0198129	-0.0197013	-0.0194697	-0.0192868	-0.0192442	-0.0192469	-0.0192214	-0.0192648	-0.0192865	-0.0189425	-0.0190396
11	-0.199084	-0.192406	-0.185245	-0.177642	-0.169702	-0.161428	-0.152849	-0.144126	-0.135271	-0.126036	-0.116325	-0.106308	-0.095959	-0.0850046	-0.0734066	-0.0613438	-0.0487821	-0.0356235	-0.0221265	-0.0087075	0.00456804	0.0179043	0.0312945	0.044528	0.0574852	0.0701288	0.0824838	0.0946099	0.106421	0.117828	0.128862	0.139385	0.149179	0.158316	0.16685	0.174492	0.180987	0.186425	0.190972	0.194654	0.197471	0.199508	0.200895	0.201817	0.202571	0.203522	0.204926	0.206734	0.208284
12	0.0252882	0.0239955	0.0226591	0.0211986	0.0197732	0.0185096	0.0172892	0.0159831	0.0146331	0.0133257	0.0120643	0.0108123	0.00955301	0.00828242	0.00700297	0.00572005	0.00445576	0.00324119	0.00201917	0.000700261	-0.000633538	-0.00184641	-0.00298983	-0.00416984	-0.00539309	-0.00665143	-0.00793087	-0.00919674	-0.0104736	-0.0118181	-0.0132354	-0.0146944	-0.0161523	-0.0175598	-0.018897	-0.0201867	-0.0214962	-0.0229216	-0.0244393	-0.0258205	-0.0269625	-0.0281492	-0.0295889	-0.0310307	-0.0322827	-0.0335374	-0.0347175	-0.0356098	-0.0374044
13	0.0585398	0.0574931	0.0561048	0.0543135	0.0521552	0.0496403	0.0467275	0.0434305	0.0398272	0.0360287	0.0320801	0.0279121	0.0235411	0.0191538	0.014843	0.0105325	0.00625599	0.00212648	-0.00194658	-0.00606009	-0.010046	-0.01377	-0.0173095	-0.0206561	-0.0236847	-0.0264164	-0.0289915	-0.0314141	-0.0334806	-0.0350365	-0.0362317	-0.0373405	-0.0383627	-0.0390343	-0.0392639	-0.0392619	-0.0391118	-0.0386382	-0.037822	-0.0368263	-0.035639	-0.0341754	-0.0324916	-0.0305926	-0.0284617	-0.026382	-0.024456	-0.0220574	-0.0196592
14	-0.0663242	-0.0623046	-0.0580777	-0.0537603	-0.049175	-0.0442443	-0.0392001	-0.0342106	-0.0292152	-0.0241993	-0.0192688	-0.0144459	-0.00966794	-0.00501793	-0.00071744	0.00316185	0.00672321	0.0100055	0.013005	0.0158149	0.0184978	0.020944	0.0229846	0.024576	0.0258003	0.0267119	0.0272827	0.0274976	0.0274113	0.0271036	0.026613	0.0259407	0.0251023	0.024064	0.0227265	0.021139	0.0194802	0.0177426	0.0157977	0.0137031	0.011631	0.00963594	0.00766775	0.00570407	0.00375364	0.00175986	-0.000144454	-0.00154277	-0.00328816
15	0.0404296	0.0370789	0.0339067	0.030908	0.0279905	0.0251369	0.0224513	0.0200096	0.0176878	0.0153328	0.0130593	0.0110482	0.00921791	0.00743184	0.00578211	0.00437774	0.00308344	0.00173448	0.00038443	-0.00091781	-0.00229488	-0.00378799	-0.00527753	-0.00671	-0.00814293	-0.00963568	-0.0112334	-0.012945	-0.0146655	-0.0162494	-0.017731	-0.019269	-0.020821	-0.0221579	-0.0232398	-0.0242996	-0.0254886	-0.0266472	-0.0275143	-0.028023	-0.0283209	-0.0285626	-0.0287568	-0.0288668	-0.0289613	-0.0290803	-0.0289519	-0.0283399	-0.0283706
16	0.030184	0.0281355	0.0261247	0.0241997	0.022372	0.020598	0.0187715	0.0169106	0.0151296	0.0134644	0.0119101	0.0104716	0.00911604	0.00776241	0.00635451	0.00496266	0.00366176	0.00237901	0.00112798	4.66128e-05	-0.000968758	-0.00208671	-0.00315389	-0.00406606	-0.00504732	-0.0062111	-0.00742636	-0.00865666	-0.00994754	-0.0112826	-0.0127298	-0.014412	-0.016296	-0.0182861	-0.0203549	-0.0224482	-0.0245146	-0.0265874	-0.0286385	-0.030568	-0.0324559	-0.034513	-0.0367218	-0.0388627	-0.0408789	-0.0428557	-0.0445644	-0.0458478	-0.0481293
17	-0.10974	-0.10557	-0.102317	-0.0999356	-0.0981565	-0.0967722	-0.0956523	-0.0945713	-0.0933277	-0.0918662	-0.090135	-0.0880798	-0.0857122	-0.0829453	-0.0795397	-0.0752936	-0.0701022	-0.0638853	-0.0565798	-0.0481814	-0.0387719	-0.0284183	-0.0170387	-0.00458044	0.00869231	0.0223144	0.0359634	0.049615	0.0634429	0.0775444	0.0918113	0.106133	0.120521	0.134948	0.149309	0.163584	0.177751	0.191629	0.205192	0.218722	0.232317	0.245694	0.258718	0.271489	0.283813	0.29523	0.305786	0.31598	0.32491
18	0.0200489	0.018285	0.0166357	0.01505	0.0134484	0.01188	0.0104036	0.00901348	0.00767294	0.0063238	0.00487442	0.00330095	0.00175896	0.000405402	-0.000827304	-0.00213274	-0.00360659	-0.00514774	-0.00659347	-0.00796485	-0.00936789	-0.0107202	-0.0118821	-0.0128652	-0.0136632	-0.0141559	-0.0143035	-0.0141182	-0.0134642	-0.0122343	-0.010578	-0.00863718	-0.00634343	-0.00368477	-0.000789058	0.00229247	0.00552269	0.0087752	0.0120313	0.0153567	0.01864	0.0217019	0.024522	0.0271456	0.0295689	0.0317104	0.0336198	0.0358597	0.0382247
19	0.0135711	0.0129869	0.0124333	0.0119023	0.0113238	0.0106487	0.00989467	0.00916096	0.00849419	0.00776951	0.00691234	0.00605674	0.0052738	0.00447417	0.00367576	0.00297156	0.00227629	0.00146482	0.000623897	-0.00011233	-0.000806881	-0.00158237	-0.00238396	-0.0030783	-0.00369218	-0.00436343	-0.00512299	-0.00586798	-0.00649938	-0.00704188	-0.00762657	-0.00830413	-0.00894396	-0.00945085	-0.00994484	-0.0105187	-0.011039	-0.0114333	-0.0118386	-0.0122632	-0.0125532	-0.0127948	-0.0132393	-0.0138335	-0.0143294	-0.0147529	-0.0150959	-0.0149949	-0.0152274
20	0.00123846	0.00108673	0.00097929	0.000940278	0.000967381	0.00100533	0.000961363	0.000794231	0.000584853	0.000415268	0.00027743	0.000177825	0.000150853	0.000141823	5.94007e-05	-8.33915e-05	-0.000219717	-0.000348225	-0.000483801	-0.000563374	-0.000520819	-0.000443787	-0.000476293	-0.000538769	-0.000476003	-0.000424021	-0.000557662	-0.000709788	-0.000706639	-0.000684884	-0.000753062	-0.000782192	-0.000691733	-0.000577212	-0.000496228	-0.000365533	-0.000112553	0.00019279	0.000433137	0.00060924	0.000791837	0.000963358	0.00108379	0.00123123	0.0014312	0.00147585	0.00153434	0.0023351	0.00275688
21	0.117252	0.110402	0.103634	0.0970247	0.090627	0.0843983	0.0782984	0.0723565	0.0665682	0.060878	0.0552109	0.0494746	0.0436915	0.0379871	0.0323541	0.0267359	0.0211938	0.0156843	0.0100518	0.00436084	-0.00124815	-0.00690796	-0.0127795	-0.0187397	-0.0246451	-0.030557	-0.0365519	-0.0426523	-0.0488803	-0.0551353	-0.0612872	-0.0674262	-0.0737183	-0.0801746	-0.0867184	-0.0932836	-0.0998289	-0.106303	-0.112612	-0.118734	-0.124814	-0.130989	-0.137166	-0.143149	-0.148991	-0.154855	-0.160454	-0.165674	-0.171958
22	0.00236296	0.00209806	0.00197356	0.00201305	0.00206113	0.00208123	0.00214871	0.00222251	0.00216862	0.00200077	0.00188567	0.00186671	0.00181242	0.00164184	0.001382	0.00110586	0.000890956	0.000699308	0.000435715	0.000159049	-4.14696e-05	-0.000246588	-0.000504493	-0.000678151	-0.00071166	-0.000781328	-0.00103457	-0.00138356	-0.00163443	-0.00170265	-0.00169986	-0.00182246	-0.00208947	-0.00231363	-0.00242869	-0.00257303	-0.00276349	-0.00285179	-0.00284737	-0.00290142	-0.0030214	-0.00310845	-0.00313286	-0.00313725	-0.00323144	-0.0034489	-0.00349874	-0.00322226	-0.00358596
23	0.0200774	0.0190998	0.0182368	0.0172017	0.0161301	0.0152694	0.0145215	0.0137255	0.0129683	0.0123335	0.0117244	0.0110189	0.0101492	0.00909348	0.00792055	0.00675408	0.00561234	0.00438546	0.00305573	0.00178909	0.000666176	-0.00052495	-0.00203048	-0.00375791	-0.00541026	-0.00697369	-0.00873062	-0.0107389	-0.0127089	-0.0144505	-0.0159953	-0.0173078	-0.0183074	-0.0190205	-0.0193553	-0.0190162	-0.0178706	-0.0160188	-0.0134601	-0.0100553	-0.00568823	-0.000287212	0.00609939	0.0132983	0.0211306	0.0294858	0.0386768	0.0490253	0.0588638
24	0.00381695	0.00344643	0.00313751	0.00293855	0.00272712	0.00240354	0.00201878	0.00166132	0.00136929	0.001143	0.000948946	0.000775503	0.000654753	0.000546911	0.00036037	0.000108248	-0.000117305	-0.000248437	-0.000272414	-0.000266298	-0.000339653	-0.000503845	-0.000652604	-0.000686846	-0.000691453	-0.000838952	-0.00103265	-0.00104046	-0.000988442	-0.001153	-0.00142522	-0.00154692	-0.00157943	-0.00170589	-0.00188942	-0.0020093	-0.00208481	-0.00219551	-0.00233747	-0.00245089	-0.0025289	-0.00266134	-0.00292887	-0.00326399	-0.00352471	-0.00368728	-0.00380061	-0.00385242	-0.0041758
25	0.00588992	0.00563714	0.00527666	0.00489002	0.00462249	0.00437795	0.00398519	0.00349651	0.00310855	0.00288811	0.00269407	0.00239455	0.00205359	0.0017542	0.00143482	0.001093	0.000828736	0.000602417	0.000313619	1.18682e-05	-0.000248587	-0.000523326	-0.000832357	-0.00113432	-0.00142186	-0.00171976	-0.00203081	-0.00230175	-0.00251518	-0.00278716	-0.00314068	-0.00336084	-0.00341364	-0.00360804	-0.00402747	-0.00437498	-0.00456233	-0.00481614	-0.00515918	-0.00537499	-0.0054415	-0.00558567	-0.00596536	-0.00645609	-0.00680971	-0.00704462	-0.00715237	-0.00681163	-0.00706586
26	0.00337349	0.00350131	0.00363412	0.00359521	0.00340332	0.00326586	0.00322501	0.00307914	0.00279027	0.00259927	0.00258082	0.00253445	0.00236272	0.00212159	0.00184946	0.00164357	0.00157437	0.00145909	0.00114205	0.000797754	0.000580374	0.000362141	4.19935e-05	-0.000282712	-0.000545495	-0.000864946	-0.00134456	-0.00183109	-0.00213495	-0.00237416	-0.0027502	-0.00320094	-0.00358718	-0.00393502	-0.00429413	-0.00460183	-0.00477748	-0.00485482	-0.00497596	-0.00516191	-0.00521589	-0.00507198	-0.00494536	-0.00493508	-0.00488507	-0.00476116	-0.00463743	-0.00418476	-0.00351113
27	0.00214	0.000992322	-0.000193037	-0.00146298	-0.00277912	-0.00411295	-0.00553049	-0.00703614	-0.00850624	-0.00987921	-0.0112351	-0.0126476	-0.0140419	-0.0152553	-0.0162346	-0.0170508	-0.0177068	-0.0181206	-0.0182983	-0.0183148	-0.0181312	-0.0176091	-0.0166747	-0.0153419	-0.0136163	-0.0114532	-0.00877823	-0.00557214	-0.00194355	0.00199296	0.0062613	0.0109278	0.0159741	0.0213157	0.026868	0.0325779	0.0383724	0.0441703	0.0499982	0.0559355	0.0619694	0.0680089	0.0739514	0.0797973	0.0857129	0.0917849	0.0980437	0.104658	0.110792
28	-0.00803311	-0.00773595	-0.00734706	-0.0069745	-0.00672199	-0.00654596	-0.00631971	-0.00598812	-0.00560405	-0.00523457	-0.00485446	-0.00441494	-0.00397153	-0.00357258	-0.00316263	-0.00275059	-0.00243954	-0.00218393	-0.00176861	-0.00112098	-0.000416184	0.000198829	0.000742073	0.00125616	0.00179791	0.00245539	0.00317092	0.00377246	0.00424418	0.00469691	0.00515686	0.00560722	0.00608722	0.00661838	0.00715689	0.00767893	0.0082205	0.00880338	0.00941696	0.0100798	0.0108175	0.0116169	0.0124289	0.0131664	0.0138173	0.0144925	0.0153375	0.0165912	0.0176578
29	0.000182308	-0.00196811	-0.00405871	-0.00595251	-0.00764202	-0.00925579	-0.0107051	-0.0117608	-0.0124868	-0.013164	-0.0138552	-0.014413	-0.0147601	-0.0148737	-0.0147171	-0.0143822	-0.01403	-0.0135705	-0.0127739	-0.0117501	-0.0107674	-0.00967032	-0.00818465	-0.0065017	-0.00485762	-0.00304428	-0.000880099	0.001416	0.00367874	0.00610955	0.00889159	0.0119268	0.01511	0.018462	0.0219632	0.0256393	0.0296821	0.0341627	0.0389152	0.043886	0.0491704	0.0547175	0.0604695	0.0665619	0.0730026	0.0795721	0.0862813	0.0934	0.100526
30	0.00355328	0.00342078	0.00331801	0.00327445	0.00326145	0.00317677	0.00295589	0.00270076	0.00260113	0.00263813	0.00256276	0.00229873	0.00204944	0.00193305	0.00184623	0.0016793	0.0014617	0.00129591	0.00117354	0.000965519	0.000664164	0.000383121	9.89796e-05	-0.000255486	-0.000586799	-0.00084425	-0.00112758	-0.00146896	-0.00182637	-0.00217867	-0.00246409	-0.00268282	-0.00299209	-0.00345683	-0.00392955	-0.00431154	-0.00466992	-0.0050724	-0.00550978	-0.00593597	-0.00632969	-0.00676706	-0.00728808	-0.00773736	-0.00805878	-0.00853595	-0.00909456	-0.00910695	-0.00946364
31	-0.00948015	-0.00858596	-0.00770568	-0.00697495	-0.00625559	-0.00530507	-0.0041386	-0.00296478	-0.00187574	-0.000842631	0.000104753	0.00091981	0.00165947	0.00236607	0.00294292	0.0033164	0.0035687	0.00378246	0.00393638	0.00400163	0.00396853	0.00381067	0.00353434	0.00321978	0.00294143	0.00267909	0.00238832	0.00209233	0.00182547	0.00158701	0.00132951	0.000962448	0.000520164	0.000177234	-5.11549e-05	-0.000297939	-0.00056362	-0.000778687	-0.000915632	-0.000898737	-0.000727046	-0.00056823	-0.000474033	-0.000314986	-0.000124713	-7.41676e-05	-5.2006e-06	0.000348275	8.19345e-05
32	-0.0450479	-0.041419	-0.0374929	-0.0332091	-0.0291108	-0.025628	-0.022802	-0.0202949	-0.0175042	-0.0142621	-0.0111483	-0.0086065	-0.00639609	-0.00418619	-0.00196222	0.00021121	0.00233108	0.00428413	0.00576699	0.00680518	0.00803421	0.00965136	0.0109648	0.0117916	0.0127079	0.013723	0.014507	0.0152354	0.0159867	0.0164457	0.0165665	0.0166501	0.0169006	0.017262	0.0175296	0.0175426	0.0173286	0.0170898	0.0169565	0.0167978	0.0164473	0.0159493	0.0153856	0.0147483	0.0140936	0.0134775	0.0129772	0.0124422	0.0103087
33	-0.0169818	-0.017784	-0.0184521	-0.0190849	-0.0196974	-0.0200721	-0.020691	-0.0213578	-0.0220402	-0.0224177	-0.0229541	-0.0235191	-0.0240674	-0.0245939	-0.0254	-0.0264029	-0.0272635	-0.0276458	-0.0276341	-0.0272904	-0.0263236	-0.0250524	-0.0232795	-0.0206823	-0.0178469	-0.0143433	-0.0102326	-0.0056241	-0.000483395	0.00584867	0.0133799	0.0218245	0.0312344	0.0411962	0.0516598	0.0624753	0.0739167	0.0861631	0.0990673	0.112453	0.126307	0.140443	0.154716	0.168922	0.183425	0.197998	0.212007	0.225702	0.238765
34	0.0257886	0.0246165	0.0232673	0.0221279	0.0208494	0.0196734	0.0184669	0.0170807	0.0156953	0.0144129	0.0130824	0.011795	0.0103793	0.00902906	0.00771758	0.00629671	0.00509047	0.0037925	0.00226222	0.000864242	-0.000448716	-0.00191994	-0.00343115	-0.00463	-0.00603833	-0.00755039	-0.00912306	-0.0103742	-0.0116321	-0.0131456	-0.0144868	-0.0157826	-0.0170798	-0.01851	-0.0196877	-0.0209328	-0.0223649	-0.023675	-0.0250904	-0.026385	-0.0275455	-0.0285115	-0.0295938	-0.0306947	-0.0315251	-0.0320643	-0.0324787	-0.0326824	-0.0324265
35	-0.0256815	-0.0251185	-0.0244116	-0.0236553	-0.0227151	-0.0219183	-0.0212016	-0.0201397	-0.0189458	-0.0177669	-0.0165384	-0.0152176	-0.0140078	-0.0125317	-0.011389	-0.00994422	-0.00831629	-0.00673468	-0.00520403	-0.00362671	-0.00210054	-0.000602342	0.000963706	0.00269979	0.00468921	0.00638386	0.00833218	0.0101779	0.0119968	0.0140465	0.0160822	0.0184088	0.0208555	0.0230025	0.02537	0.0277163	0.0301839	0.0328291	0.0356082	0.0384211	0.0410849	0.0438346	0.0466549	0.0496936	0.0526675	0.0554989	0.0582511	0.0612907	0.0644039
36	0.177219	0.165473	0.153725	0.142164	0.130773	0.119629	0.108325	0.0969321	0.086067	0.0755821	0.0652555	0.0549752	0.0447182	0.0348712	0.0255298	0.0165999	0.00777685	-0.000587332	-0.00882971	-0.0167367	-0.0242075	-0.0316209	-0.0386798	-0.0452899	-0.0519152	-0.0577619	-0.0633285	-0.0687871	-0.0739761	-0.0787097	-0.0832452	-0.0871901	-0.0905701	-0.0935044	-0.095851	-0.0975371	-0.0987765	-0.0996071	-0.0997902	-0.0991148	-0.0975183	-0.0953878	-0.0928181	-0.0900828	-0.0866584	-0.083032	-0.0787936	-0.0746757	-0.0704925
CSHIGH - SocialLOW
Subject
1	-0.00237153	0.000837761	0.00389959	0.00671229	0.00922535	0.0114582	0.0134381	0.0151367	0.0165035	0.0175514	0.0183408	0.0188761	0.0190771	0.0188554	0.0181883	0.0171495	0.0158772	0.0144542	0.0128223	0.010888	0.00867854	0.00629419	0.00376326	0.00107377	-0.00172513	-0.00456944	-0.00743246	-0.0102456	-0.0128819	-0.0152726	-0.0174323	-0.0193553	-0.0210009	-0.0223701	-0.0234836	-0.0242935	-0.0247038	-0.0246604	-0.0241511	-0.023152	-0.0216405	-0.0196161	-0.0170525	-0.0139485	-0.0104355	-0.00653206	-0.00186421	0.00359811	0.00848961
2	0.0126494	0.0120146	0.0114489	0.0108584	0.0101642	0.00943965	0.0088312	0.00831786	0.00772086	0.00699917	0.00629877	0.00568907	0.00505575	0.00429461	0.00350253	0.00283707	0.00224746	0.00157995	0.000843705	0.000140282	-0.000507578	-0.0011247	-0.00171789	-0.00229053	-0.0028707	-0.00347401	-0.00408193	-0.00471185	-0.00540546	-0.00614432	-0.00687378	-0.00755089	-0.00815516	-0.00872408	-0.00935609	-0.0101186	-0.0109405	-0.0116824	-0.0123152	-0.0128878	-0.0134171	-0.0139429	-0.0145316	-0.0151908	-0.0158992	-0.0166025	-0.0170583	-0.0172287	-0.0182784
3	0.00535965	0.00506327	0.00478329	0.00457441	0.00428959	0.00388884	0.0035634	0.00336979	0.00315313	0.00283622	0.00246596	0.00212638	0.00190346	0.00175333	0.00151347	0.00116056	0.000820025	0.00052608	0.000258432	6.56967e-05	-7.24823e-05	-0.000301176	-0.000717769	-0.00123478	-0.00163199	-0.00181081	-0.00194442	-0.00223725	-0.00263167	-0.00290598	-0.00300759	-0.00311709	-0.00337095	-0.00368569	-0.00388435	-0.00392751	-0.00398772	-0.00420421	-0.00441584	-0.00438571	-0.00420401	-0.00413612	-0.00420996	-0.00426956	-0.00426887	-0.00427422	-0.00421395	-0.00397813	-0.00435174
4	-0.029584	-0.0282615	-0.0270566	-0.0259746	-0.0249494	-0.023888	-0.0227716	-0.0217774	-0.0210443	-0.0203746	-0.0195107	-0.0185321	-0.0176982	-0.0169917	-0.0161053	-0.0149061	-0.0135808	-0.012279	-0.0108899	-0.00921847	-0.00729214	-0.00532518	-0.00334885	-0.00120216	0.0011547	0.00366961	0.00633374	0.00909308	0.0119368	0.0150641	0.0186154	0.0223839	0.0261441	0.0300155	0.0341475	0.038373	0.0425229	0.0467162	0.0510452	0.055347	0.0594618	0.0634575	0.067542	0.0717742	0.0759273	0.0798214	0.0835995	0.0874296	0.0908243
5	-0.0171406	-0.0166371	-0.0160862	-0.0155002	-0.0150613	-0.0147292	-0.0142837	-0.0137448	-0.0132669	-0.0128108	-0.012299	-0.0118126	-0.0113784	-0.010865	-0.0102436	-0.00964983	-0.0090839	-0.00836677	-0.00745945	-0.00650754	-0.00558374	-0.00460258	-0.00339012	-0.00183739	-7.82794e-05	0.0017159	0.00364832	0.00584873	0.00816479	0.010443	0.0127552	0.0151249	0.0174406	0.0196982	0.0219933	0.0243603	0.0267609	0.0291289	0.0314666	0.0338691	0.0363522	0.0387908	0.0410872	0.0432679	0.0453587	0.0472713	0.0490452	0.050854	0.0519642
6	-0.0535342	-0.0486163	-0.0435714	-0.0386085	-0.0337906	-0.0290354	-0.024452	-0.0202771	-0.0164775	-0.0128314	-0.0093293	-0.00614228	-0.00333573	-0.000855218	0.00134023	0.00329069	0.00508671	0.00674442	0.00814465	0.00925683	0.0102087	0.011051	0.0117271	0.0122326	0.0125983	0.0128332	0.0129735	0.0130869	0.0132107	0.0133786	0.0136894	0.0142299	0.0149823	0.0158901	0.0169132	0.0180769	0.0195285	0.0213479	0.0234026	0.0256319	0.0281964	0.0311495	0.0342968	0.0375223	0.0409483	0.044593	0.0483181	0.0522567	0.0559705
7	-0.0679408	-0.0653702	-0.0626023	-0.0596058	-0.0562488	-0.0526088	-0.0489599	-0.0453452	-0.0416253	-0.0378813	-0.0342422	-0.0306159	-0.0270012	-0.0235956	-0.0204597	-0.0175064	-0.0146753	-0.01192	-0.00926428	-0.00677278	-0.00437595	-0.0019832	0.000399109	0.00280842	0.0052866	0.00784722	0.0106494	0.0138588	0.0174703	0.0215652	0.026398	0.0321672	0.0390214	0.0471105	0.0564302	0.0668348	0.0782562	0.0907549	0.104423	0.11932	0.135303	0.151888	0.168576	0.185266	0.201916	0.218129	0.233568	0.24816	0.261238
8	0.0277916	0.025762	0.0236783	0.0216397	0.0197395	0.0178947	0.0159524	0.0139655	0.0121197	0.0104476	0.00884365	0.00726526	0.00575293	0.00429623	0.00282253	0.0013469	-2.4654e-05	-0.00127857	-0.00249845	-0.00370476	-0.00487077	-0.00600937	-0.00710747	-0.00808787	-0.00892338	-0.00969451	-0.0104679	-0.0111822	-0.0117377	-0.0121473	-0.0124967	-0.0128154	-0.0130517	-0.0131126	-0.0129307	-0.0125428	-0.0120669	-0.0115533	-0.0109204	-0.0100932	-0.009135	-0.00815251	-0.00712998	-0.00598167	-0.00474941	-0.003517	-0.00200218	0.000129945	0.00186622
9	0.00113059	0.00079225	0.000378025	-8.62509e-05	-0.000470091	-0.000769518	-0.00116638	-0.00168091	-0.00215691	-0.0025502	-0.0029174	-0.00327921	-0.00360582	-0.0038832	-0.00417362	-0.00449734	-0.00475104	-0.0048568	-0.00484458	-0.00479183	-0.00471557	-0.00449475	-0.00405996	-0.00353861	-0.00297578	-0.00225427	-0.00142196	-0.000603092	0.000311307	0.00138415	0.00242509	0.00338667	0.0044263	0.00555882	0.00669105	0.00773924	0.00863831	0.00952335	0.0105622	0.0115978	0.0124185	0.013066	0.0136538	0.0142439	0.0147756	0.0151103	0.0156204	0.016671	0.0164556
10	0.0166822	0.0154256	0.0143091	0.013274	0.0122761	0.011321	0.0103421	0.00934223	0.00837307	0.00736906	0.00635299	0.00547642	0.00465133	0.00367179	0.00261121	0.00162756	0.000716728	-0.00011155	-0.00083577	-0.00159834	-0.00252936	-0.0034842	-0.00420195	-0.00466961	-0.00512224	-0.00567706	-0.00621187	-0.006623	-0.00693471	-0.00718731	-0.00743186	-0.00773778	-0.00811165	-0.00848805	-0.00878747	-0.00899505	-0.00921401	-0.00954616	-0.00995808	-0.0103653	-0.0107449	-0.0111377	-0.0116281	-0.0122656	-0.0129864	-0.0137029	-0.0143695	-0.0148136	-0.0151464
11	0.0594361	0.0539614	0.0483257	0.0426714	0.0369361	0.0310569	0.0251857	0.019495	0.0139855	0.00871305	0.00389427	-0.00038419	-0.00422779	-0.00761512	-0.0103543	-0.0123622	-0.0136661	-0.0142569	-0.0142088	-0.0136986	-0.0127977	-0.0115529	-0.0101756	-0.00883959	-0.0075455	-0.00635235	-0.00537884	-0.00461065	-0.00409038	-0.00408229	-0.00476883	-0.00608829	-0.00798239	-0.0104886	-0.0136177	-0.0173583	-0.0216824	-0.0264888	-0.0316876	-0.0372984	-0.0433742	-0.0498833	-0.0567109	-0.0637165	-0.0708267	-0.078139	-0.0856154	-0.0927706	-0.0997727
12	0.0216672	0.0205901	0.0196483	0.0186739	0.0175696	0.0163682	0.0151683	0.0140434	0.0130073	0.0120527	0.0111039	0.0100259	0.00882736	0.00764752	0.00649773	0.00532316	0.00419019	0.00309793	0.00190552	0.000628955	-0.000578736	-0.00169714	-0.00278648	-0.00389932	-0.0050932	-0.00631142	-0.007467	-0.00862602	-0.00983297	-0.0110373	-0.0122305	-0.0133297	-0.0142477	-0.0151909	-0.0163909	-0.0176931	-0.0188204	-0.0197958	-0.0208723	-0.0221362	-0.023362	-0.0244194	-0.0255089	-0.0267379	-0.027993	-0.0292953	-0.0305133	-0.0313108	-0.0326081
13	-0.00546645	-0.00697725	-0.00857458	-0.0101644	-0.0117088	-0.0132546	-0.014737	-0.0160748	-0.0172433	-0.0181139	-0.018613	-0.0189006	-0.0189899	-0.0186083	-0.0176666	-0.0163307	-0.0146868	-0.0127434	-0.0104774	-0.00778605	-0.00470073	-0.00144702	0.001797	0.00491838	0.00782074	0.0105184	0.0130649	0.0154458	0.0175891	0.0193285	0.0204948	0.0211438	0.02149	0.0215875	0.0212519	0.0203852	0.0191847	0.0177734	0.0159316	0.0135399	0.0108608	0.00815499	0.00548238	0.00291479	0.000551974	-0.00160985	-0.00338845	-0.00445481	-0.00592894
14	-0.0810811	-0.0809046	-0.0805707	-0.0801019	-0.0795316	-0.0787641	-0.0776512	-0.0760395	-0.0738995	-0.0713434	-0.068368	-0.0648377	-0.0607424	-0.0562175	-0.05134	-0.0460127	-0.0401269	-0.0337923	-0.0271616	-0.0202036	-0.0129127	-0.00540936	0.0022736	0.0101463	0.0180993	0.0260473	0.0340536	0.0421849	0.0504429	0.0588238	0.0672381	0.0755167	0.0836087	0.0915818	0.0994894	0.107305	0.114845	0.121898	0.128521	0.134937	0.141131	0.146845	0.151966	0.156674	0.161109	0.165244	0.169359	0.173498	0.175881
15	0.0647269	0.0603523	0.0561043	0.0519109	0.0476462	0.0433055	0.0389965	0.0347603	0.0305611	0.0263826	0.0222308	0.0181206	0.0140612	0.0100452	0.00610314	0.00229409	-0.00139607	-0.00500834	-0.00846621	-0.0116359	-0.0144716	-0.0169707	-0.0191001	-0.0208622	-0.0223408	-0.0235991	-0.0245885	-0.0252861	-0.0258006	-0.0262023	-0.0265113	-0.0268271	-0.0271452	-0.0273402	-0.0275354	-0.0279978	-0.0286856	-0.0293502	-0.0299208	-0.0305594	-0.0315093	-0.032854	-0.0343612	-0.0357803	-0.0372676	-0.0391769	-0.0412405	-0.0428705	-0.0453444
16	0.0320601	0.0289578	0.0258828	0.0227482	0.0195594	0.016339	0.0130548	0.00975045	0.0065152	0.00332406	0.000141959	-0.00292369	-0.00575795	-0.00834226	-0.0106864	-0.0128074	-0.014672	-0.0161428	-0.0171432	-0.0177623	-0.0180754	-0.0180202	-0.0175079	-0.0165093	-0.0150636	-0.0133176	-0.0114422	-0.00947956	-0.00739389	-0.00517853	-0.00285306	-0.000499384	0.00174327	0.00379316	0.00566234	0.00739775	0.00901939	0.0105225	0.0119222	0.0131845	0.0142017	0.0149654	0.0155643	0.0160055	0.0162631	0.0163026	0.016173	0.0163727	0.0165387
17	0.0420758	0.0391965	0.0361456	0.0328104	0.0293025	0.0258122	0.0224485	0.0192381	0.0161491	0.0131335	0.0101615	0.00725201	0.00447185	0.00187369	-0.000459329	-0.00244005	-0.00417785	-0.00581387	-0.00723716	-0.00834769	-0.0092875	-0.0101968	-0.011084	-0.0119185	-0.012657	-0.0132906	-0.0138405	-0.0142494	-0.0145032	-0.0147453	-0.0149707	-0.014954	-0.0147227	-0.0145913	-0.0146606	-0.0147425	-0.0146711	-0.0144278	-0.0141379	-0.013944	-0.0137624	-0.0133993	-0.012839	-0.0120767	-0.0110268	-0.00977257	-0.00825131	-0.00609635	-0.00403705
18	-0.0530821	-0.0487735	-0.0443883	-0.0399941	-0.0355194	-0.0309399	-0.0263149	-0.0217222	-0.0172453	-0.0129571	-0.00888561	-0.0050293	-0.00139876	0.00198021	0.00507597	0.00786698	0.0103945	0.0126989	0.0147247	0.0164439	0.0179106	0.019102	0.0199529	0.0205085	0.0208274	0.0208394	0.0204399	0.0196804	0.0187659	0.0178027	0.0166446	0.0151393	0.0133989	0.0116062	0.00970795	0.00756459	0.00524973	0.00294532	0.000670822	-0.0016918	-0.0041908	-0.0067369	-0.009224	-0.0116584	-0.0141464	-0.0167746	-0.0193353	-0.021279	-0.0231736
19	0.00905834	0.00846865	0.00799133	0.00749643	0.00684548	0.0062046	0.00576354	0.0053684	0.00479283	0.00408711	0.00343452	0.00291634	0.00248534	0.00203287	0.00152578	0.00104127	0.000597637	0.00014955	-0.000282668	-0.000695851	-0.00114158	-0.00160959	-0.00203777	-0.00237832	-0.00265308	-0.00295165	-0.00328081	-0.00357467	-0.00384554	-0.00410454	-0.00429644	-0.00444586	-0.00466602	-0.00497428	-0.00524383	-0.00538755	-0.00547796	-0.00561401	-0.00577058	-0.0058274	-0.00574794	-0.00570086	-0.0058375	-0.00605193	-0.00623992	-0.00649141	-0.00658047	-0.00614942	-0.00645223
20	0.00191237	0.00188999	0.00181935	0.00163675	0.00151998	0.00157523	0.00161349	0.0014586	0.00123054	0.00110747	0.00104942	0.000944886	0.000812764	0.000735251	0.000727029	0.00070774	0.000579894	0.00035382	0.000135595	-3.9375e-06	-5.10119e-05	-4.3116e-05	-0.000111169	-0.000319388	-0.000511187	-0.000572528	-0.000642721	-0.000838426	-0.00106068	-0.00120013	-0.00126341	-0.00127999	-0.00128734	-0.00136765	-0.00155666	-0.0017772	-0.00193699	-0.00201459	-0.00201511	-0.00195695	-0.00194741	-0.00210685	-0.00236132	-0.00252678	-0.00263953	-0.00286931	-0.00293017	-0.00252876	-0.00333704
21	0.124226	0.129089	0.132899	0.13564	0.137172	0.137394	0.136398	0.134355	0.13135	0.12736	0.122351	0.116349	0.109406	0.101595	0.0930274	0.0837781	0.0738058	0.0630422	0.0515278	0.0393938	0.0267383	0.0136013	5.72879e-05	-0.0137875	-0.0278894	-0.0422408	-0.0567724	-0.0713951	-0.0861005	-0.10091	-0.115767	-0.130573	-0.14532	-0.160096	-0.174944	-0.189791	-0.20454	-0.219137	-0.233543	-0.24775	-0.261756	-0.275507	-0.288871	-0.301596	-0.313454	-0.324498	-0.334723	-0.343428	-0.350431
22	0.0038321	0.00357497	0.00330937	0.00307912	0.00287724	0.00263823	0.00235568	0.0021348	0.00199732	0.00179201	0.00149233	0.00129871	0.00123263	0.00107492	0.000810833	0.000612852	0.000478411	0.000306193	0.000104955	-8.21094e-05	-0.000249783	-0.000396079	-0.000546123	-0.000755963	-0.00101169	-0.00121812	-0.0013638	-0.00154839	-0.00177909	-0.00194253	-0.00200888	-0.00206298	-0.00215573	-0.00225789	-0.00232168	-0.00235103	-0.00243091	-0.0026397	-0.00289113	-0.00298905	-0.00292593	-0.00291739	-0.00306245	-0.0032331	-0.00335111	-0.00351835	-0.00369881	-0.00360734	-0.00366172
23	-0.0268259	-0.0289711	-0.0308253	-0.0322291	-0.0332526	-0.0339137	-0.033981	-0.0333854	-0.0324014	-0.0311604	-0.0294607	-0.0271718	-0.0243964	-0.0212808	-0.017903	-0.0142619	-0.0103793	-0.00642724	-0.00260306	0.00101596	0.00437663	0.00744256	0.0102793	0.0129467	0.0154491	0.0178206	0.0200344	0.0219818	0.0237075	0.0253838	0.0270015	0.0284023	0.0295643	0.0305706	0.0313798	0.0319139	0.0323135	0.0327631	0.0331625	0.0333202	0.0332543	0.0329711	0.0322666	0.0311274	0.0299347	0.0287996	0.0275045	0.0264214	0.025216
24	0.00567543	0.00534214	0.00506595	0.00482376	0.00448433	0.00403472	0.00364539	0.00342145	0.00326186	0.00301744	0.00265623	0.00225017	0.0018722	0.00155628	0.00132177	0.00112503	0.000863357	0.000536831	0.000244639	-2.77233e-06	-0.000291816	-0.000653299	-0.00100367	-0.00125793	-0.00146076	-0.00171017	-0.00201186	-0.00231689	-0.00260352	-0.00286523	-0.00311397	-0.00338328	-0.00365747	-0.00387005	-0.00399902	-0.00406103	-0.00408346	-0.00415526	-0.00430899	-0.00438854	-0.00426881	-0.00403362	-0.00375921	-0.00340213	-0.00301608	-0.00277969	-0.00262712	-0.00213225	-0.00131766
25	0.00195825	0.00182882	0.00172336	0.00158881	0.00141185	0.00133423	0.00136621	0.00132271	0.00119718	0.00113387	0.00107828	0.000912589	0.000726341	0.000624525	0.000539807	0.000410003	0.000301642	0.000257666	0.000182193	1.00313e-05	-0.00013956	-0.000163286	-0.000154441	-0.000204918	-0.000266885	-0.000341777	-0.000524634	-0.000777067	-0.00094183	-0.00100533	-0.00107005	-0.00113158	-0.00118529	-0.00136376	-0.00165185	-0.00178466	-0.00168044	-0.00160427	-0.0017841	-0.00213263	-0.00237087	-0.0023753	-0.00233255	-0.00242662	-0.00262491	-0.00284196	-0.00288038	-0.00265875	-0.00315171
26	0.00632943	0.00606412	0.00579253	0.0055378	0.00521682	0.00480758	0.00448583	0.0043164	0.00410016	0.00371128	0.00329491	0.00303264	0.00284887	0.00249915	0.00197247	0.00153079	0.00129889	0.00109964	0.000710951	0.000156282	-0.000315339	-0.00056887	-0.000763433	-0.00110006	-0.0015632	-0.00198238	-0.00224969	-0.00248237	-0.00290271	-0.00345956	-0.00384422	-0.00400582	-0.00422305	-0.00460427	-0.00495657	-0.00517938	-0.00546585	-0.0059696	-0.00646702	-0.00670317	-0.00689479	-0.00736365	-0.00793621	-0.00829929	-0.00863389	-0.00919128	-0.0094958	-0.00935413	-0.0104802
27	0.0110497	0.010421	0.00994826	0.00953881	0.00900169	0.00835788	0.00780373	0.00736021	0.0068339	0.0061491	0.00545333	0.00480305	0.00404982	0.00318998	0.002445	0.00184878	0.00118766	0.000423401	-0.00023063	-0.000668214	-0.00103084	-0.00148359	-0.00201615	-0.00250916	-0.00291349	-0.00328666	-0.00368544	-0.00410957	-0.00456178	-0.00508569	-0.00565546	-0.006117	-0.00642757	-0.00679402	-0.00735888	-0.00801927	-0.00866441	-0.00926172	-0.00976881	-0.0102169	-0.0107297	-0.0113521	-0.0119969	-0.0125694	-0.0130934	-0.0137187	-0.0143057	-0.0143721	-0.0149083
28	0.00353866	0.00330589	0.00313606	0.00294449	0.0026986	0.00244168	0.00225377	0.002116	0.00192359	0.00169936	0.00150169	0.00123128	0.000878262	0.000635765	0.000529452	0.0003738	0.000144219	-2.49162e-05	-0.000148555	-0.00034951	-0.000573524	-0.000676454	-0.000707695	-0.000789987	-0.000901553	-0.001004	-0.00113759	-0.00130703	-0.00146059	-0.00157413	-0.00167428	-0.00178409	-0.00188096	-0.00193628	-0.00197283	-0.00206453	-0.00225386	-0.00243749	-0.00243395	-0.00225878	-0.00217543	-0.00234303	-0.00262253	-0.0028295	-0.00294327	-0.00306099	-0.003087	-0.00261591	-0.00242359
29	-0.0607907	-0.0594774	-0.0582145	-0.0569677	-0.0556025	-0.0540543	-0.0522646	-0.0501613	-0.047792	-0.0452587	-0.0424883	-0.0393523	-0.0359405	-0.0323398	-0.0284358	-0.0242478	-0.01995	-0.0155052	-0.0107908	-0.005867	-0.000879086	0.00401929	0.0087755	0.0135833	0.0185794	0.0235563	0.0283179	0.0329325	0.0374075	0.0415687	0.0453592	0.0488901	0.052253	0.0554843	0.0585274	0.0612242	0.0635418	0.0656252	0.0675259	0.0692087	0.0707884	0.0723741	0.0738354	0.0750628	0.0761877	0.0772819	0.0783848	0.0799353	0.0817263
30	0.015303	0.0146296	0.0138707	0.0130287	0.012258	0.0115278	0.0106881	0.00977138	0.008943	0.00824733	0.00756204	0.00676626	0.00588116	0.00503448	0.00428032	0.00351194	0.00264164	0.00174953	0.000939114	0.000201315	-0.000520127	-0.00127002	-0.00206915	-0.00288861	-0.0036749	-0.00440012	-0.00510825	-0.00589379	-0.00674063	-0.00752792	-0.00827003	-0.00906356	-0.00985447	-0.0105611	-0.0112657	-0.0120661	-0.0128858	-0.0135998	-0.0142501	-0.0149251	-0.0155913	-0.0162672	-0.0170449	-0.0178394	-0.018534	-0.0192866	-0.0200895	-0.0204883	-0.0211787
31	0.00615932	0.00583739	0.00547427	0.00519934	0.00497606	0.00465045	0.00422447	0.00384065	0.00354566	0.00325737	0.00291685	0.0025881	0.0023413	0.00208273	0.00171853	0.00135454	0.00106485	0.000734618	0.000336027	-3.28937e-06	-0.000300635	-0.000689027	-0.00109562	-0.00136729	-0.00160576	-0.00197417	-0.0023858	-0.00271832	-0.00303911	-0.00338648	-0.003658	-0.00382907	-0.00397632	-0.00410356	-0.00420162	-0.00437247	-0.00466972	-0.00494102	-0.00502339	-0.00496188	-0.00488578	-0.00483073	-0.00476359	-0.00467267	-0.0046364	-0.00465645	-0.00431342	-0.00344988	-0.00367322
32	-0.00948652	-0.008046	-0.00651583	-0.00508791	-0.0038551	-0.00265415	-0.00160636	-0.000837934	-8.37264e-05	0.000749692	0.00134011	0.00153689	0.00163996	0.00202794	0.00266463	0.00303989	0.00280925	0.0023933	0.00240907	0.0027004	0.00267372	0.00218675	0.00154018	0.00119564	0.0014379	0.0017816	0.00150435	0.000896361	0.000803515	0.00122934	0.00146529	0.00114699	0.000497967	-8.80505e-05	-0.000380279	-0.000372786	-0.00023143	-0.000311942	-0.000815813	-0.0012969	-0.00128376	-0.00110394	-0.00120445	-0.00152698	-0.00196778	-0.00249015	-0.0030294	-0.00351039	-0.00415559
33	0.00858026	0.00742169	0.00643826	0.00519438	0.00383786	0.00211984	0.000292992	-0.00151337	-0.00301191	-0.00424228	-0.00563434	-0.00741901	-0.0089565	-0.0105439	-0.0121492	-0.0136458	-0.0147772	-0.0153398	-0.0151936	-0.0142383	-0.0125193	-0.0103612	-0.00791243	-0.00489678	-0.00142165	0.00282912	0.00710642	0.0100478	0.0114944	0.0117422	0.0115492	0.0113454	0.0109489	0.0103047	0.0094668	0.00843249	0.00744259	0.00649415	0.00558599	0.0051011	0.00454306	0.00431175	0.00407142	0.00348009	0.00287651	0.00210859	0.00128438	0.00039054	-0.000505634
34	0.0785598	0.0744967	0.0704084	0.0663189	0.0621943	0.0578741	0.0534413	0.049132	0.0445441	0.0398933	0.0354407	0.0306747	0.0260625	0.0215494	0.0167349	0.0121695	0.00772625	0.00353034	-0.000301399	-0.00424718	-0.00813614	-0.0114519	-0.014398	-0.0168736	-0.0186683	-0.0196776	-0.0207656	-0.0228226	-0.0258531	-0.0296605	-0.0343724	-0.0392632	-0.0441881	-0.0490708	-0.0539312	-0.0586913	-0.0630242	-0.0675335	-0.0718626	-0.0759581	-0.0796036	-0.083108	-0.0863411	-0.0895734	-0.0927933	-0.0959012	-0.0992584	-0.102353	-0.105537
35	-0.0118596	-0.0118522	-0.012127	-0.0121292	-0.0121756	-0.0118682	-0.0115806	-0.0111205	-0.0104966	-0.0101787	-0.00985163	-0.00935481	-0.00872425	-0.00801843	-0.00732605	-0.00673258	-0.00580652	-0.00477351	-0.00377287	-0.00282276	-0.00171895	-0.000665691	0.000336685	0.00148422	0.00255206	0.00359099	0.00487987	0.00618404	0.0070206	0.00817827	0.00949268	0.0109947	0.0122259	0.0133597	0.0144953	0.0156912	0.0168338	0.0180475	0.0191462	0.0204424	0.0217726	0.0229827	0.0241876	0.0253176	0.0262146	0.0272499	0.0281871	0.029146	0.0303824
36	0.101529	0.0942907	0.0866145	0.0792279	0.0715366	0.0636526	0.0562871	0.0492285	0.0425659	0.0361589	0.0304183	0.0249643	0.020049	0.0158667	0.0120532	0.00859624	0.0057194	0.00306211	0.000459782	-0.00189205	-0.00405798	-0.00669521	-0.00907261	-0.011987	-0.0152228	-0.0188561	-0.0225287	-0.0263643	-0.0308474	-0.0352855	-0.0400747	-0.045131	-0.049788	-0.054694	-0.0595174	-0.0641842	-0.069152	-0.0741017	-0.0790011	-0.0838267	-0.0889154	-0.0935641	-0.097514	-0.101625	-0.105468	-0.108433	-0.110746	-0.112964	-0.115037
CSHIGH - SocialHIGH
Subject
1	-0.0253961	-0.0247926	-0.0239757	-0.0229806	-0.0218401	-0.0205865	-0.0192313	-0.0177585	-0.0161926	-0.0146186	-0.013058	-0.0114094	-0.00959841	-0.00768715	-0.00577273	-0.00389065	-0.00204385	-0.000219237	0.00162194	0.00348601	0.00530813	0.00702624	0.00863292	0.0101098	0.0114028	0.0125212	0.0135561	0.0145344	0.0153556	0.0159208	0.0162222	0.0162969	0.016187	0.0159174	0.0154397	0.0146647	0.0136049	0.012393	0.0111186	0.00973181	0.00813785	0.00633885	0.00445565	0.0025639	0.000529704	-0.00175536	-0.0039648	-0.00582106	-0.00827127
2	-0.0366456	-0.0342845	-0.0319916	-0.0297608	-0.0275868	-0.0253846	-0.0231316	-0.0209132	-0.0187128	-0.0164186	-0.0140343	-0.011636	-0.00924801	-0.00690477	-0.0046645	-0.00253376	-0.000499696	0.00140762	0.00312623	0.00461488	0.00591147	0.00706938	0.00806783	0.00893931	0.00982073	0.0107172	0.0114933	0.0121725	0.0129363	0.0138323	0.0147679	0.0157251	0.0167589	0.0179261	0.0192961	0.020806	0.022259	0.0237125	0.0254679	0.0275227	0.0295567	0.0314755	0.0334595	0.0355806	0.0377424	0.0398425	0.041937	0.0442802	0.046525
3	-0.0126878	-0.0119916	-0.0111282	-0.0103939	-0.00983387	-0.00921591	-0.00842941	-0.00759962	-0.00688588	-0.00627918	-0.00561203	-0.00482121	-0.00406348	-0.00342304	-0.00277286	-0.00206667	-0.00142275	-0.000849418	-0.000217201	0.000495797	0.00118806	0.00182297	0.00243162	0.0030174	0.00360275	0.00419299	0.00467992	0.00504167	0.00547333	0.00605341	0.00659533	0.00700448	0.00741548	0.00788118	0.00823209	0.00837626	0.00851768	0.00885049	0.00925701	0.00956414	0.00981534	0.0100737	0.0102771	0.010453	0.0107407	0.0111085	0.0114222	0.0116682	0.0113921
4	0.022622	0.0216287	0.0204512	0.019267	0.0182433	0.0172123	0.0160328	0.0148286	0.0136217	0.0123825	0.0112484	0.0101489	0.00883731	0.00740624	0.00607134	0.00480682	0.00355001	0.0022415	0.000798087	-0.000649855	-0.00189139	-0.00298042	-0.00410743	-0.00529011	-0.00642017	-0.00748656	-0.00853803	-0.00955401	-0.0105273	-0.011493	-0.0124771	-0.013484	-0.0143688	-0.014993	-0.0156062	-0.0165131	-0.0175474	-0.0184247	-0.0191691	-0.0198771	-0.0205741	-0.0213957	-0.0224833	-0.0236876	-0.024733	-0.0256629	-0.0266175	-0.0273702	-0.0283803
5	-0.0457424	-0.0437162	-0.0417392	-0.0398403	-0.0379201	-0.0358276	-0.0336302	-0.0314884	-0.0292934	-0.0268605	-0.0242954	-0.0217945	-0.0193176	-0.0167256	-0.0140697	-0.01148	-0.00887223	-0.00611499	-0.00332631	-0.000645524	0.00197163	0.00452482	0.00696844	0.00942762	0.0120123	0.0145685	0.0169122	0.0191481	0.0215129	0.0240036	0.0264132	0.028691	0.0309974	0.0333955	0.0356965	0.0377035	0.0394937	0.0412678	0.0430746	0.0449172	0.0467917	0.0485054	0.0499387	0.0513169	0.0527445	0.053928	0.0548948	0.0562442	0.0574186
6	-0.0875001	-0.0815435	-0.0760989	-0.0711733	-0.0665416	-0.0621084	-0.0579347	-0.0539684	-0.0500819	-0.046224	-0.0423467	-0.0384083	-0.0344446	-0.0304663	-0.0264408	-0.02238	-0.0182489	-0.0139755	-0.00963266	-0.00531201	-0.000936326	0.00352466	0.00797672	0.0124798	0.0171766	0.0220069	0.0268691	0.0317899	0.0367353	0.041612	0.0464203	0.0511998	0.0560579	0.061169	0.0664993	0.0718328	0.0771542	0.0826368	0.0883511	0.0942745	0.100395	0.106646	0.112917	0.119174	0.1254	0.131495	0.137604	0.144269	0.150744
7	-0.0499429	-0.0522561	-0.0543396	-0.0563045	-0.0581156	-0.0596482	-0.0607521	-0.0613196	-0.06138	-0.060968	-0.0600263	-0.0585252	-0.0564639	-0.0537473	-0.0502537	-0.0460327	-0.0412761	-0.0360304	-0.0301384	-0.023534	-0.016352	-0.00877512	-0.000995911	0.00685403	0.0148252	0.0229482	0.031005	0.0387277	0.0460656	0.0531269	0.0599731	0.0665208	0.072618	0.0782039	0.0833556	0.0881686	0.0926687	0.0968604	0.100775	0.104481	0.10809	0.11169	0.115218	0.118495	0.121371	0.123795	0.125994	0.128346	0.130148
8	0.0174279	0.0163578	0.0152485	0.0141587	0.0130682	0.0119174	0.0107805	0.00975972	0.00882119	0.00785757	0.00681908	0.00577993	0.00484537	0.0039767	0.00307102	0.00217283	0.00137512	0.000614479	-0.000193026	-0.000986731	-0.00172883	-0.00248328	-0.00325671	-0.00403364	-0.00483907	-0.00559964	-0.00623805	-0.00682573	-0.00736875	-0.0077808	-0.00814916	-0.00862197	-0.00915925	-0.00964503	-0.0100302	-0.0103479	-0.010755	-0.0113842	-0.012069	-0.012556	-0.0129985	-0.0137262	-0.0146193	-0.0153286	-0.0158717	-0.0164273	-0.0168064	-0.0168246	-0.0175502
9	-0.013685	-0.0138678	-0.0137548	-0.0131791	-0.0120434	-0.0106255	-0.00943168	-0.00873289	-0.0084149	-0.00822974	-0.00801516	-0.00778211	-0.0077936	-0.00840887	-0.0096518	-0.0110929	-0.0122704	-0.0130142	-0.0133228	-0.013195	-0.0126729	-0.0119348	-0.0111961	-0.0104171	-0.00929625	-0.00767428	-0.00562761	-0.0031765	-0.000313335	0.00287579	0.00639063	0.0102928	0.0145266	0.0190727	0.0240589	0.0295879	0.0356413	0.0420825	0.0487359	0.0555554	0.0625435	0.0695636	0.0765027	0.083393	0.0901949	0.0967829	0.10323	0.109621	0.115058
10	-0.0122336	-0.0120743	-0.0118596	-0.0115206	-0.0108306	-0.00976139	-0.00844973	-0.00692297	-0.00515586	-0.00323183	-0.00128917	0.000608877	0.00252974	0.00453274	0.00644868	0.00801381	0.00924692	0.0103954	0.0114707	0.0122133	0.0125592	0.0126699	0.012532	0.0120399	0.0113195	0.0105214	0.00955226	0.00829419	0.00680036	0.00513665	0.00326938	0.00118816	-0.00104232	-0.00341531	-0.0059396	-0.00847932	-0.0109449	-0.013462	-0.0160838	-0.0186462	-0.0210154	-0.0232117	-0.0253236	-0.0274115	-0.0294699	-0.0314236	-0.0329347	-0.0336799	-0.0347603
11	-0.0558381	-0.0594947	-0.0629466	-0.0662787	-0.0695637	-0.0726093	-0.0753577	-0.0779879	-0.0805256	-0.0827905	-0.084649	-0.0860667	-0.0870118	-0.0874208	-0.0871653	-0.0860015	-0.0836818	-0.0800993	-0.0752397	-0.0691137	-0.0617627	-0.05323	-0.0435248	-0.0326019	-0.0203965	-0.00693924	0.00760836	0.0230175	0.0391392	0.0560501	0.0738466	0.0923476	0.111305	0.130694	0.150565	0.170868	0.191514	0.212456	0.233693	0.255194	0.276848	0.298527	0.320185	0.341898	0.363761	0.385731	0.407775	0.430161	0.452548
12	0.0472586	0.0478142	0.0480543	0.0480937	0.0480557	0.0478199	0.0472539	0.0463675	0.0451743	0.0436479	0.0418122	0.0397091	0.0373141	0.0346062	0.0316053	0.0282965	0.0246871	0.020852	0.0167989	0.0124781	0.00793293	0.00327261	-0.00144652	-0.00625026	-0.0111873	-0.0162399	-0.0213204	-0.0263543	-0.0313449	-0.0363473	-0.0413433	-0.0462063	-0.0508784	-0.0554594	-0.0600142	-0.0644553	-0.0687331	-0.0729464	-0.077143	-0.0812347	-0.0851932	-0.0891157	-0.0930692	-0.0969685	-0.100669	-0.104239	-0.107782	-0.111031	-0.114409
13	0.0023244	0.00650488	0.010353	0.0137713	0.0165396	0.0186206	0.0201497	0.0211522	0.0216098	0.0216334	0.0212974	0.0205169	0.0192322	0.0175721	0.0157644	0.0139242	0.0120048	0.00992927	0.00769958	0.005457	0.0033735	0.00141237	-0.000577778	-0.00257226	-0.00443198	-0.00612576	-0.00774552	-0.0094251	-0.0112375	-0.0131237	-0.0149986	-0.0168726	-0.0188314	-0.0209454	-0.0231489	-0.0253335	-0.0276029	-0.0300964	-0.0326619	-0.0351114	-0.0375534	-0.0401961	-0.0430346	-0.0458491	-0.048489	-0.0510027	-0.053191	-0.0547197	-0.0566238
14	-0.0111587	-0.0115907	-0.0121004	-0.0126862	-0.0132416	-0.0136578	-0.0139253	-0.0141305	-0.0143417	-0.0145547	-0.0147567	-0.0149235	-0.0149483	-0.0147086	-0.0141933	-0.0134838	-0.0126634	-0.0117755	-0.0108129	-0.00971989	-0.0084221	-0.00693585	-0.00538136	-0.00376115	-0.00190832	0.000254861	0.00261365	0.0050244	0.0074777	0.0100971	0.0129474	0.0159134	0.0188614	0.0218195	0.024875	0.0279821	0.0310358	0.0340353	0.036995	0.0398498	0.0425754	0.0452378	0.047898	0.050558	0.0531352	0.0554928	0.057854	0.0608028	0.0633354
15	0.0816545	0.0761085	0.0705381	0.0650344	0.0595595	0.0541645	0.0489704	0.043815	0.0384126	0.0328426	0.0273963	0.022138	0.0169897	0.011941	0.00696425	0.00198705	-0.00298864	-0.00787937	-0.012621	-0.0171985	-0.0215763	-0.0257007	-0.0295603	-0.0331321	-0.0363595	-0.0392342	-0.0417735	-0.0438915	-0.0453603	-0.0460323	-0.0459955	-0.0451902	-0.0431978	-0.0397324	-0.0348034	-0.0283616	-0.020337	-0.0107661	0.000329589	0.0128462	0.0265221	0.0411416	0.0565482	0.072507	0.0887309	0.104907	0.120889	0.136879	0.152136
16	-0.00214555	-0.00575324	-0.00954937	-0.0133518	-0.0169858	-0.0204183	-0.0235972	-0.0265008	-0.0291875	-0.031582	-0.0334507	-0.0347454	-0.0356276	-0.0361026	-0.0360543	-0.0355191	-0.0345124	-0.0328563	-0.0305071	-0.0277253	-0.0246732	-0.021177	-0.017082	-0.0125026	-0.00758568	-0.00237164	0.00307205	0.00870244	0.0146195	0.0208697	0.0272796	0.0336815	0.0401164	0.0466726	0.0532544	0.0596037	0.0655093	0.0709596	0.0761144	0.0811093	0.0858744	0.0902267	0.0941076	0.0976323	0.100927	0.103904	0.106443	0.109018	0.111805
17	-0.0126098	-0.0154616	-0.0182326	-0.0208618	-0.0232621	-0.0254231	-0.0274173	-0.0293091	-0.03114	-0.0329157	-0.0345651	-0.0360528	-0.037436	-0.0387176	-0.0397976	-0.0405374	-0.0408367	-0.0407222	-0.0402013	-0.0390405	-0.0370053	-0.0341749	-0.0306622	-0.0263306	-0.0210886	-0.015047	-0.00826513	-0.000707887	0.00763555	0.0167377	0.0264651	0.0366395	0.0472413	0.0583226	0.0698474	0.0818175	0.0942361	0.106884	0.119569	0.132426	0.145508	0.158467	0.170995	0.183096	0.194742	0.205642	0.215634	0.225114	0.234001
18	-0.046671	-0.0454353	-0.0441715	-0.0428277	-0.0413628	-0.0398306	-0.0382685	-0.0365197	-0.0344886	-0.032373	-0.0303073	-0.0281099	-0.0256321	-0.0229938	-0.020323	-0.0175625	-0.0146281	-0.0114898	-0.00809082	-0.00447068	-0.000841968	0.00266187	0.00609884	0.00954481	0.0129715	0.0162572	0.0193457	0.0223724	0.0254555	0.0284837	0.0313203	0.0340589	0.0368952	0.0398617	0.0428506	0.0458145	0.0487722	0.0516929	0.0545469	0.057394	0.0602826	0.0631634	0.0660062	0.0688433	0.0715535	0.0738966	0.0762042	0.0790927	0.0810472
19	0.00179484	0.00144435	0.00107592	0.000796549	0.000620172	0.00041606	0.000111176	-0.000183817	-0.000383803	-0.000604941	-0.000903743	-0.00111219	-0.00118587	-0.00131274	-0.00151888	-0.00165676	-0.00176195	-0.00193109	-0.00204151	-0.00198456	-0.00189171	-0.00187465	-0.0018295	-0.00164352	-0.00135306	-0.00106703	-0.000894154	-0.000829844	-0.000700438	-0.000419089	-0.000116036	0.000159583	0.000560621	0.00115451	0.00181676	0.00246433	0.0031357	0.00383007	0.00452059	0.00529963	0.0062606	0.00730134	0.00825781	0.00911891	0.00993809	0.0107121	0.0116442	0.013033	0.0139082
20	0.000364823	0.000713139	0.000887981	0.0010234	0.00115747	0.00127469	0.00143456	0.00162878	0.00170461	0.00161721	0.00153346	0.00154515	0.00153809	0.00142186	0.00125056	0.00111321	0.00103039	0.000913578	0.000672764	0.00039709	0.000238768	0.0001378	-4.63715e-05	-0.00022303	-0.000272088	-0.000325216	-0.000462071	-0.000542689	-0.000572513	-0.000713873	-0.000929127	-0.00109192	-0.00127588	-0.00156519	-0.00185499	-0.002092	-0.00239016	-0.00276919	-0.00310674	-0.00336633	-0.00360977	-0.00387045	-0.00415317	-0.00444292	-0.00474797	-0.00518225	-0.00552071	-0.00514703	-0.0052576
21	0.0865205	0.0817788	0.0770107	0.0722314	0.0675164	0.0627743	0.0578842	0.0528295	0.0476236	0.0423265	0.036997	0.0315707	0.0260043	0.0204162	0.0149074	0.00939951	0.00376013	-0.00197987	-0.00764958	-0.0131758	-0.0186304	-0.0240396	-0.0293212	-0.0343585	-0.0390054	-0.0431635	-0.0468353	-0.0498773	-0.0519578	-0.0529507	-0.0529527	-0.0519697	-0.049988	-0.0470533	-0.0431458	-0.0383505	-0.0329803	-0.0272109	-0.0209119	-0.0140432	-0.00686021	0.000415195	0.00777611	0.0151519	0.0222285	0.0287646	0.0350583	0.0414764	0.0469001
22	0.0024314	0.00229749	0.00226268	0.00225293	0.00215081	0.00196364	0.00180357	0.00167074	0.00146807	0.00120583	0.000991017	0.000856743	0.000748605	0.000615246	0.000417021	0.000147396	-0.000109952	-0.000253474	-0.000304075	-0.000392655	-0.000574318	-0.000753314	-0.000881158	-0.00102699	-0.00118257	-0.00128908	-0.00138142	-0.00144982	-0.00141507	-0.00134064	-0.0013581	-0.00144368	-0.00148149	-0.0014239	-0.00130448	-0.00115972	-0.00097821	-0.000766982	-0.000584107	-0.000428008	-0.000240317	-3.27203e-05	0.000156717	0.000360404	0.000595296	0.000789755	0.000978247	0.00145032	0.00203641
23	-0.00163978	0.00263667	0.00629269	0.00932811	0.0118215	0.0138278	0.0152144	0.0157583	0.015463	0.0145716	0.0132945	0.0116697	0.00960976	0.00708312	0.00425142	0.00126527	-0.00190894	-0.00524844	-0.00854476	-0.0116646	-0.0146572	-0.017459	-0.0197257	-0.0212408	-0.0222295	-0.0228578	-0.0228225	-0.0218466	-0.0200845	-0.0177893	-0.0150243	-0.0117312	-0.00780857	-0.00322097	0.00197107	0.00780681	0.0144309	0.0218741	0.0301165	0.039217	0.0491606	0.0598485	0.0712512	0.0832638	0.0955948	0.108053	0.120777	0.133993	0.147057
24	-0.0180287	-0.017988	-0.0178332	-0.017582	-0.0172383	-0.0167042	-0.0158593	-0.0147615	-0.0135968	-0.0124514	-0.0112373	-0.00979417	-0.00811203	-0.00642495	-0.0048542	-0.00322872	-0.00153562	1.08776e-05	0.00146019	0.00299726	0.00451259	0.00584472	0.00701711	0.00801876	0.00881013	0.00949096	0.0101633	0.0107715	0.0112136	0.0114947	0.0116779	0.0117571	0.0116836	0.0115088	0.0113876	0.0114045	0.0114904	0.0115266	0.0114925	0.0114956	0.0115994	0.0117244	0.0118054	0.0118627	0.0119508	0.0121526	0.0124838	0.0128867	0.0130954
25	0.00164252	0.0015498	0.00143227	0.00136366	0.00135089	0.00127276	0.00107812	0.000900516	0.000833859	0.000794298	0.000726543	0.00068656	0.000654243	0.000538846	0.000400666	0.000373016	0.000371228	0.000235638	5.32363e-05	-2.15549e-05	-4.01429e-05	-0.000120658	-0.000263481	-0.000381392	-0.000425789	-0.000436138	-0.000449764	-0.000501143	-0.000642035	-0.000777971	-0.00076001	-0.000717087	-0.000884899	-0.00119823	-0.00140298	-0.00140801	-0.00135365	-0.00140018	-0.00151097	-0.00156258	-0.0015921	-0.00169894	-0.00182873	-0.00186186	-0.00184229	-0.0019852	-0.00221895	-0.00200267	-0.00183261
26	-5.35756e-05	-2.42832e-05	7.82129e-05	0.000120731	0.000113492	0.000144919	0.000201118	0.000240597	0.000324501	0.00047883	0.000616844	0.000705154	0.000802878	0.000922057	0.0010317	0.00116361	0.00133038	0.00143609	0.00143561	0.00137906	0.00127078	0.00115554	0.00114315	0.00116498	0.00105017	0.00080921	0.000555374	0.000322584	8.15279e-05	-0.000189632	-0.000471759	-0.000752564	-0.00106873	-0.00144888	-0.0018659	-0.00224314	-0.00252198	-0.00276444	-0.00310516	-0.00356905	-0.00401092	-0.00430739	-0.00456152	-0.00494911	-0.00544539	-0.00593246	-0.00631404	-0.00644086	-0.00683287
27	0.0197948	0.0173536	0.014885	0.0125003	0.010262	0.00820132	0.00634181	0.00470196	0.00332386	0.00223206	0.0013705	0.000675074	0.000149582	-0.00020294	-0.000416974	-0.00052739	-0.000608958	-0.000754023	-0.000922658	-0.000997787	-0.00104975	-0.00130845	-0.00180557	-0.00233014	-0.00281828	-0.00346111	-0.00435553	-0.00534673	-0.00624935	-0.00701719	-0.00767802	-0.00820137	-0.00848492	-0.00846501	-0.00814612	-0.00748122	-0.00633148	-0.00461379	-0.0024062	0.000189059	0.0031869	0.00658656	0.0102888	0.0142648	0.018515	0.0228777	0.0273087	0.0319917	0.0362075
28	0.0046771	0.0043578	0.00408631	0.00393406	0.00379038	0.00354565	0.00323554	0.00291551	0.00261675	0.00238784	0.0022107	0.00197989	0.00166746	0.00138396	0.00118732	0.000971174	0.000662553	0.000360606	0.000163669	4.27707e-05	-9.04724e-05	-0.000331232	-0.000686135	-0.000992687	-0.00114757	-0.00131058	-0.00161534	-0.00192296	-0.00212119	-0.0023156	-0.00255025	-0.0027486	-0.00294336	-0.00317101	-0.00332262	-0.00339178	-0.00353749	-0.00378718	-0.00401921	-0.0041718	-0.00424493	-0.00427154	-0.00435122	-0.0045378	-0.00475293	-0.00489224	-0.00488848	-0.00479699	-0.0053021
29	-0.0455837	-0.0442291	-0.0427231	-0.0410843	-0.03937	-0.0375721	-0.0356948	-0.0338143	-0.0319181	-0.0298572	-0.0275651	-0.0251257	-0.0225872	-0.0199265	-0.0171551	-0.0142784	-0.0112526	-0.00806606	-0.00476571	-0.00143002	0.00185683	0.00509145	0.0083404	0.0115769	0.0147001	0.0177218	0.0206886	0.0234718	0.0259128	0.0280918	0.0302044	0.0323007	0.0342887	0.0360274	0.0374368	0.038666	0.039951	0.041284	0.0425518	0.0438359	0.045244	0.0467178	0.0481761	0.0496336	0.0511856	0.0529247	0.0549805	0.0575654	0.0599861
30	0.00216235	0.00203483	0.00199308	0.00206871	0.00209819	0.00198364	0.00188305	0.00191922	0.00196487	0.00188793	0.00174506	0.00158926	0.00137502	0.00115821	0.00107225	0.00107182	0.000987762	0.000791786	0.000581451	0.000404318	0.000280486	0.000237614	0.000174808	-4.84337e-05	-0.00032765	-0.000458708	-0.00049578	-0.00064583	-0.000955367	-0.00129769	-0.0015609	-0.00176254	-0.00198627	-0.00225416	-0.00252265	-0.00278504	-0.00310122	-0.00347366	-0.00378847	-0.00400138	-0.00423801	-0.00458465	-0.00497846	-0.00534747	-0.00570123	-0.00605407	-0.00617562	-0.00606029	-0.0071941
31	0.00671414	0.00631519	0.00585669	0.00546988	0.00514567	0.00478922	0.0043702	0.00396141	0.00369974	0.00357449	0.00335446	0.00292897	0.00247645	0.0021665	0.00193212	0.0015889	0.00110732	0.000670457	0.000363317	4.22122e-05	-0.000370163	-0.000800059	-0.0012095	-0.00158487	-0.00190805	-0.00221381	-0.00251117	-0.00279071	-0.00311358	-0.00345541	-0.00367299	-0.00380507	-0.00403238	-0.00432227	-0.00452475	-0.00468163	-0.00491817	-0.0052297	-0.00554617	-0.00583691	-0.00609162	-0.00630385	-0.00648619	-0.00664308	-0.00682009	-0.00712999	-0.00728532	-0.00689483	-0.00750558
32	-0.023402	-0.0208352	-0.0186182	-0.0164546	-0.01425	-0.0120789	-0.0100932	-0.0084604	-0.00710097	-0.0058123	-0.00451115	-0.00314165	-0.00176779	-0.00046684	0.000907472	0.00215697	0.00269591	0.00270777	0.00307341	0.00403869	0.00513182	0.006016	0.00667103	0.00712465	0.00738234	0.0075303	0.00768095	0.00774243	0.00755014	0.00728453	0.00735593	0.00771389	0.00771069	0.00705278	0.00635674	0.00617656	0.00606156	0.00529596	0.00413418	0.00344056	0.00336592	0.00323202	0.00255563	0.0016053	0.000824905	9.65609e-05	-0.000643375	-0.00113886	-0.00265431
33	0.00910983	0.00557149	0.00584888	0.00872859	0.0129377	0.0175374	0.0213956	0.0240664	0.0249879	0.0245061	0.0237905	0.0227269	0.0209076	0.0188729	0.0172565	0.0163653	0.0155006	0.0143048	0.0123672	0.00984441	0.00691935	0.00441599	0.002132	-0.000442026	-0.00330511	-0.00643054	-0.0103488	-0.0143478	-0.0176871	-0.0200536	-0.0214561	-0.0223352	-0.0227194	-0.0235184	-0.0248563	-0.0266591	-0.0285558	-0.030428	-0.0325036	-0.0344472	-0.0364685	-0.0380635	-0.039494	-0.0410434	-0.0426746	-0.0441521	-0.0451877	-0.045981	-0.0467259
34	-0.0153713	-0.0174437	-0.0195518	-0.021696	-0.0234739	-0.0251623	-0.0267476	-0.0282385	-0.0297067	-0.0307132	-0.0313484	-0.0316985	-0.0320055	-0.0321406	-0.0319269	-0.0310814	-0.0298718	-0.0282595	-0.0263382	-0.0238539	-0.0208751	-0.0176956	-0.0138658	-0.00954452	-0.00469633	0.000571376	0.00590099	0.0113203	0.0171223	0.0231128	0.0292283	0.0354076	0.0413012	0.0471631	0.0527346	0.0581502	0.0633673	0.0681846	0.072761	0.0769813	0.0810166	0.0846552	0.0884667	0.0921825	0.0956547	0.0990561	0.10215	0.105727	0.109312
35	-0.0154437	-0.0159848	-0.0165969	-0.0169551	-0.0173345	-0.0175605	-0.0179045	-0.017882	-0.0177877	-0.0174076	-0.0169342	-0.0165806	-0.0161361	-0.0154894	-0.0145792	-0.0135778	-0.0121873	-0.0106528	-0.00912274	-0.00778004	-0.00624533	-0.00429712	-0.00237742	-0.000281985	0.00171104	0.00392547	0.0061808	0.00849648	0.0108361	0.0131721	0.0155838	0.0183076	0.0208894	0.0233693	0.0259606	0.02851	0.0310678	0.0337597	0.0363815	0.0389478	0.0416364	0.0444712	0.0470807	0.0496342	0.0520737	0.0546919	0.0575337	0.0604052	0.0631799
36	-0.0691975	-0.0720805	-0.0747609	-0.0767546	-0.078268	-0.0789824	-0.0791798	-0.0789421	-0.0776464	-0.0757668	-0.0732855	-0.0695872	-0.0646117	-0.0588439	-0.0520592	-0.0445783	-0.036673	-0.0282428	-0.0195529	-0.0108677	-0.00209516	0.00657692	0.0153707	0.0234721	0.0313876	0.0387355	0.0456031	0.0523793	0.0587497	0.06528	0.0713821	0.0770418	0.0821888	0.0868493	0.0905251	0.0928818	0.0944501	0.0956139	0.096536	0.0969528	0.0973385	0.0981239	0.0988866	0.100293	0.1021	0.104099	0.106198	0.108679	0.110987
[truncated: 191 more columns]

[truncated: 3 more sheets: Supplementary Figure 2c, Supplementary Figure 5, Supplementary Figure 6b]
